# Supplementary material for: A history of repetitive cesarean section is a risk factor of anemia in healthy perimenopausal women: The Korea National Health and Nutrition Examination Survey 2010-2012
Source: PLoS One. 2017 Nov 30;12(11):e0188903. doi: 10.1371/journal.pone.0188903 (PMC5708789; doi:10.1371/journal.pone.0188903)
Supplement: S1 File — (XLSX) [file pone.0188903.s002.xlsx]

## Sheet: Sheet1
A_AGE	ABOR_HIGH	ANEMIA_ID	BMI	CANCER	COMOR	CVD_TX	D_ARTH_TX1	DELI_DUR1	DELI_HIGH	DL	DM	DNK_NEVER	G_DELI_CS2	HB_12	HTN	LAB_GLU_SI	LAB_HB	LAB_HB_FERR_SI	LAB_HB_TSAT	LAB_TCHOL_SI	LAB_WBC	MNP	RISKY_MED	SI_FERR_226	SMK_NEVER	ST_CSAN	TSAT_206	W_ABOR_NO	W_EXP_EST1	W_PRG_NO
43	0	0	23.84	.	.	.	.	15	0	.	.	0	1	0	.	5.38	14	179	40.88	3.73	4.81	0	.	0	1	1	0	0	0	2
52	0	0	21.72	.	.	.	.	28	0	.	.	1	1	0	.	5.16	12.6	508.09	51.61	4.43	3.14	1	.	0	1	1	0	1	1	3
93	0	0	18.26	.	.	.	.	55	1	.	.	1	1	0	.	5.27	13.3	182.61	42.58	5.1	6.92	1	.	0	1	1	0	0	0	7
73	1	0	22.87	.	.	.	.	27	1	.	.	1	1	1	.	5.05	11.4	116.89	21.26	4.77	3.58	1	.	0	1	1	0	3	0	8
47	0	1	23.45	.	.	.	.	14	0	.	.	0	3	1	.	5.05	10.3	9.98	7.82	4.97	4.12	0	.	1	1	1	1	0	0	2
58	0	1	22.64	.	.	.	.	29	1	.	.	1	1	1	.	5.27	10.1	8.54	6.16	4.27	2.92	1	.	1	1	1	1	0	0	3
45	0	1	20.98	0	0	0	.	11	0	0	0	0	3	0	0	5.27	12.4	21.01	33.9	4.82	4.57	0	.	1	1	1	0	1	0	3
67	1	0	22.25	.	1	.	.	33	1	.	.	1	1	0	1	4.5	12.9	73.68	30.5	4.22	5.26	1	.	0	1	1	0	4	0	9
79	0	0	24.66	0	1	.	.	40	1	.	1	0	1	0	.	5.66	12.2	418.73	43.57	5.85	5.63	1	.	0	1	1	0	1	0	10
60	0	1	23.83	.	1	.	.	31	1	1	.	0	1	0	1	6.22	15.4	195.2	16.67	6.22	10.52	1	.	0	1	1	1	0	0	3
30	0	0	18.81	.	.	0	0	1	0	0	0	0	1	1	0	5.11	11.4	119.36	28.66	4.84	6.04	0	0	0	1	1	0	0	0	1
32	0	0	20.99	0	.	0	0	2	0	0	0	0	3	0	.	4.77	13.1	59.46	53.63	4.12	6.15	0	0	0	0	1	0	1	0	3
32	0	0	21.73	0	.	0	0	1	0	0	0	0	1	0	.	5.11	13.4	227.15	30.15	5.85	8.22	0	0	0	1	1	0	0	0	2
36	0	0	25.66	0	.	0	0	8	0	0	0	0	2	0	.	4.83	12.9	124.51	46.25	4.3	3.83	0	0	0	1	1	0	2	0	3
42	0	0	25.85	0	.	0	0	10	0	.	0	0	1	0	0	5.49	14.3	53.1	30.49	3.73	5.84	0	0	0	1	1	0	1	0	3
58	0	0	21.7	0	.	0	0	31	1	0	0	0	1	0	.	4.77	12.9	100.08	32.36	4.58	3.94	0	0	0	1	1	0	0	1	3
51	0	0	20.45	0	.	0	0	22	0	.	0	1	1	0	.	5.44	13.2	117.32	37.42	5.26	6.04	1	0	0	1	1	0	1	0	3
52	1	0	24.52	0	.	0	0	13	0	.	0	0	2	0	0	5.77	12.9	218.05	44.55	5.36	5.35	1	0	0	1	1	0	3	0	4
54	1	0	22.24	0	.	0	0	26	0	0	0	0	1	0	.	4.94	13.9	65.03	57.43	4.66	5.78	1	0	0	1	1	0	3	1	5
34	0	1	19.79	0	.	0	0	1	0	0	0	0	3	0	.	4.38	13.3	22.92	13.46	5.93	6.63	0	0	0	1	1	1	0	0	2
44	0	1	19.9	0	.	0	0	10	0	0	0	1	2	0	.	4.94	13.6	19.82	31.1	5.75	5.38	0	0	1	1	1	0	1	0	3
37	0	1	25.04	0	.	0	0	7	0	0	0	0	3	1	.	5.83	11.6	78.38	2.99	4.48	12.46	0	0	0	1	1	1	1	1	3
47	0	1	26.31	0	.	0	0	21	0	.	0	0	1	0	0	5.61	13.3	15.3	22.28	6.16	6.65	0	0	1	1	1	0	2	1	4
53	0	1	19.28	0	.	0	0	25	0	0	0	0	1	1	.	5.22	10.8	6.02	3.99	5.88	4.68	1	0	1	1	1	1	1	0	3
39	0	0	19.32	0	0	0	0	.	1	0	0	0	1	0	0	4.33	13.5	65.25	53.13	5.31	3.45	0	0	0	0	1	0	2	0	5
45	0	0	21.87	0	0	0	0	12	0	0	0	0	1	0	0	4.83	12.1	31.3	37.78	4.58	5.85	0	0	0	0	1	0	2	0	4
44	0	0	30.11	0	0	0	0	14	0	0	0	0	1	0	0	5.16	13.9	185.44	60.22	4.95	5.92	0	0	0	0	1	0	1	0	3
34	0	0	28.6	0	0	0	0	9	0	0	0	0	1	0	0	5.27	13	134.33	27.01	4.17	10.78	0	0	0	0	1	0	0	0	1
49	1	0	20.82	0	0	0	0	22	0	0	0	0	1	0	0	5.05	13.8	168.57	40.42	5.52	5.65	0	0	0	0	1	0	6	0	8
44	1	0	26.28	0	0	0	0	9	0	0	0	0	1	0	0	5.44	13.6	71.01	29.79	4.74	9.11	0	0	0	0	1	0	3	0	4
27	0	0	24.82	0	0	0	0	0.5	0	0	0	0	1	0	0	4.94	14.5	211.73	53.01	3.73	6.98	0	0	0	0	1	0	0	0	2
34	1	0	19.35	0	0	0	0	10	0	0	0	0	2	0	0	4.94	13.2	117.9	81.16	3.88	4.77	0	0	0	0	1	0	3	0	5
26	0	0	27.02	0	0	0	0	3	0	0	0	0	2	0	0	4.83	14.1	55.84	44.53	3.78	6.55	0	0	0	0	1	0	1	0	2
39	0	0	21.42	0	0	0	0	13	0	0	0	0	3	0	0	4.83	14.6	164.35	82.34	4.51	8	0	0	0	0	1	0	0	0	2
36	0	0	22.44	0	0	0	0	4	0	0	0	0	3	0	0	4.88	12.1	72.83	45.55	4.38	6.76	0	0	0	0	1	0	1	0	3
47	1	0	23.58	0	0	0	0	19	0	0	0	0	3	0	0	4.77	14	128.55	33.57	3.88	5.96	0	0	0	0	1	0	10	0	12
47	0	0	20.1	0	0	0	0	17	0	0	0	0	3	0	0	4	13.7	37.7	51.97	4.77	5.39	0	0	0	0	1	0	0	0	2
37	0	0	21.98	0	0	0	0	3	0	0	0	0	3	0	0	5.11	13.5	90.76	26.12	4.45	6.03	0	0	0	0	1	0	2	0	4
51	0	0	20.31	0	0	0	0	18	0	0	0	0	1	0	0	5.27	13.6	48.74	37.11	4.07	6.27	0	0	0	0	1	0	2	0	4
28	0	0	22.64	0	0	0	0	3	0	0	0	0	2	0	0	5.66	13.3	124.69	36.73	3.78	6.51	0	0	0	0	1	0	2	1	3
48	0	0	24.2	0	0	0	0	20	0	0	0	0	3	0	0	4.72	13.6	39.75	42.41	4.84	10.54	0	0	0	0	1	0	2	1	4
24	0	0	19.74	0	0	0	0	2	0	0	0	0	1	0	0	4.22	14.4	94.19	52.15	3.34	4.52	0	0	0	0	1	0	1	1	2
37	0	0	21.48	0	0	0	0	4	0	0	0	0	2	0	0	4.66	12.9	24.92	28.49	4.82	3.86	0	0	0	0	1	0	1	1	2
31	0	0	29.06	0	0	0	0	2	0	0	0	0	2	0	0	5.49	13.2	50.83	60.59	4.51	5.96	0	0	0	0	1	0	0	1	1
33	0	0	21.99	0	0	0	0	.	0	0	0	0	1	0	0	5	12.8	121.16	27.72	3.55	9.11	0	0	0	0	1	0	0	0	3
30	0	0	22.62	0	0	0	0	.	0	0	0	0	1	0	0	5	12	29.23	29.04	5.8	8.16	0	0	0	0	1	0	0	0	2
27	0	0	38.49	0	0	0	0	.	0	0	0	0	1	1	0	5	11.6	36.06	29.32	5.54	11.09	0	0	0	0	1	0	2	0	4
47	0	0	23.69	0	0	0	0	22	0	0	0	0	1	0	0	5.49	14.5	120.84	67.18	5.52	6.02	0	0	0	0	1	0	1	0	2
49	1	0	24.06	0	0	0	0	12	1	0	0	0	1	0	0	4.44	14.3	77.84	60.51	4.82	8.81	0	0	0	0	1	0	3	0	6
33	0	0	20.86	0	0	0	0	4	0	0	0	0	1	0	0	4.88	13.3	50.98	23.36	6.11	5.67	0	0	0	0	1	0	1	0	2
28	0	0	19.05	0	0	0	0	1	0	0	0	0	1	1	0	4.66	11.4	90.15	39.3	3.76	5.26	0	0	0	0	1	0	0	0	2
24	0	0	17.44	0	0	0	0	1	0	0	0	0	1	0	0	4.72	14	122.28	31.01	4.25	4.8	0	0	0	0	1	0	0	0	1
45	1	0	23.55	0	0	0	0	21	0	0	0	0	1	0	0	5.22	13	73.18	31.18	4.61	6.08	0	0	0	0	1	0	3	0	5
31	0	0	20.98	0	0	0	0	0.5	0	0	0	0	1	0	0	4.33	15	105.65	44.48	4.3	6.05	0	0	0	0	1	0	0	0	2
31	0	0	21.82	0	0	0	0	2	0	0	0	0	1	0	0	4.22	14.3	62.89	59.28	3.78	5.98	0	0	0	0	1	0	1	0	3
30	0	0	24.76	0	0	0	0	1	0	0	0	0	1	0	0	4.88	12.2	75.39	31.72	3.68	5.78	0	0	0	0	1	0	0	0	1
31	0	0	22.23	0	0	0	0	1	0	0	0	0	1	0	0	4.77	13.5	118.82	41.31	3.91	6.95	0	0	0	0	1	0	0	0	1
30	0	0	24.32	0	0	0	0	0.5	0	0	0	0	1	0	0	4.72	12.9	145.67	34.32	4.61	5.23	0	0	0	0	1	0	2	0	4
38	0	0	24.97	0	0	0	0	9	0	0	0	0	1	0	0	4.38	13.6	88.22	25.78	5.96	6.78	0	0	0	0	1	0	2	0	4
29	1	0	25	0	0	0	0	4	1	0	0	0	1	0	0	5.11	13.2	76.49	48.78	4.58	4.09	0	0	0	0	1	0	3	0	6
34	0	0	18.93	0	0	0	0	4	0	0	0	0	1	0	0	4.94	13.2	35.44	25.42	4.56	5.72	0	0	0	0	1	0	0	0	2
47	1	0	24.24	0	0	0	0	19	0	0	0	0	1	0	0	5.55	13.7	95.07	41.78	4.33	6.4	0	0	0	0	1	0	4	0	6
31	0	0	19.77	0	0	0	0	5	0	0	0	0	1	0	0	4.83	13.5	126.35	46.33	4.53	5.29	0	0	0	0	1	0	2	0	3
45	0	0	20.92	0	0	0	0	16	0	0	0	0	1	0	0	5.77	15.1	30.33	57.81	5.31	5.97	0	0	0	0	1	0	0	0	2
25	0	0	17.75	0	0	0	0	1	0	0	0	0	1	0	0	4.83	13.9	106.13	51.65	4.27	5.32	0	0	0	0	1	0	0	0	2
37	1	0	21.41	0	0	0	0	1	1	0	0	0	1	0	0	4.72	12.1	176.91	62.87	3.34	3.7	0	0	0	0	1	0	9	0	12
34	0	0	28.7	0	0	0	0	7	1	0	0	0	1	0	0	5.55	13.9	121.16	56.82	4.77	5.83	0	0	0	0	1	0	1	0	4
32	0	0	42.23	0	0	0	0	3	0	0	0	0	1	0	0	4.61	13.9	39.95	23.12	4.51	3.99	0	0	0	0	1	0	1	0	3
31	1	0	20.06	0	0	0	0	1	0	0	0	0	1	0	0	4.44	12.2	51.59	31.56	4.09	5.3	0	0	0	0	1	0	4	0	6
32	0	0	18.73	0	0	0	0	14	0	0	0	0	1	0	0	5.16	12.1	152.82	38.26	4.07	6.13	0	0	0	0	1	0	0	0	1
28	0	0	19.06	0	0	0	0	5	0	0	0	0	1	0	0	5	12	51.39	51.38	3.68	7.83	0	0	0	0	1	0	0	0	1
35	0	0	20.81	0	0	0	0	5	0	0	0	0	1	0	0	4.61	13.5	222.9	31.25	5.08	8.24	0	0	0	0	1	0	1	0	3
36	0	0	28.21	0	0	0	0	0.5	1	0	0	0	1	0	0	5.77	14.4	227.82	27.49	4.22	7.46	0	0	0	0	1	0	2	0	6
36	0	0	25.05	0	0	0	0	8	0	0	0	0	1	0	0	4.88	13.7	108.33	68.09	4.38	8.66	0	0	0	0	1	0	1	0	2
47	0	0	22.32	0	0	0	0	20	0	0	0	0	1	0	0	5.11	12.8	57.97	34.71	5.44	6.62	0	0	0	0	1	0	0	0	2
38	0	0	21.67	0	0	0	0	12	0	0	0	0	1	0	0	4.55	12.9	71.72	54.67	4.69	4.84	0	0	0	0	1	0	1	0	2
34	1	0	22.38	0	0	0	0	9	0	0	0	0	1	1	0	4.5	11.4	114.91	42.4	4.04	5.42	0	0	0	0	1	0	3	0	5
36	0	0	21.14	0	0	0	0	11	0	0	0	0	1	0	0	4.11	12.9	59.79	34.17	4.45	7.25	0	0	0	0	1	0	1	0	2
37	0	0	25.86	0	0	0	0	6	0	0	0	0	1	0	0	5.61	14.8	147.74	63.69	4.74	7.39	0	0	0	0	1	0	0	0	2
29	0	0	20.22	0	0	0	0	0.5	0	0	0	0	1	0	0	4.55	13.3	121.38	53.43	4.74	4.42	0	0	0	0	1	0	0	0	2
30	1	0	19.18	0	0	0	0	1	1	0	0	0	1	0	0	4.72	13.4	177.2	31.49	4.43	5.15	0	0	0	0	1	0	3	0	6
34	0	0	28.46	0	0	0	0	10	0	0	0	0	1	0	0	5.38	13	104.31	37.46	4.43	8.14	0	0	0	0	1	0	0	0	2
33	0	0	17.33	0	0	0	0	7	0	0	0	0	1	0	0	4.94	12.9	158.98	24.44	4.12	5.28	0	0	0	0	1	0	1	0	3
29	0	0	16.91	0	0	0	0	5	0	0	0	0	1	0	0	4.88	13.8	184.82	27.06	4.43	6.04	0	0	0	0	1	0	1	0	2
33	0	0	19.86	0	0	0	0	5	0	0	0	0	1	0	0	4.5	14.1	72.83	60.29	4.77	4.37	0	0	0	0	1	0	1	0	3
30	0	0	18.65	0	0	0	0	0.5	0	0	0	0	1	0	0	4.22	12.6	48.02	60.07	3.7	6.21	0	0	0	0	1	0	0	0	1
27	0	0	28.45	0	0	0	0	6	0	0	0	0	1	0	0	5.88	14	125.16	24.13	4.09	12.35	0	0	0	0	1	0	0	0	2
28	0	0	23.73	0	0	0	0	0.5	0	0	0	0	1	0	0	4.83	13.1	203.94	37.01	5.54	5.27	0	0	0	0	1	0	0	0	1
42	0	0	17.82	0	0	0	0	5	1	0	0	0	1	0	0	4.61	13.3	26.6	46.2	4.51	4.27	0	0	0	0	1	0	1	0	4
27	0	0	21.16	0	0	0	0	5	0	0	0	0	1	0	0	5.16	12.3	111.2	20.91	4.09	4.49	0	0	0	0	1	0	1	0	2
38	0	0	29.16	0	0	0	0	12	0	0	0	0	2	0	0	5.44	15.1	60.2	22.79	3.91	4.96	0	0	0	0	1	0	2	0	3
32	0	0	23.27	0	0	0	0	2	0	0	0	0	2	0	0	4.94	14.2	108.53	30.79	5.46	4.32	0	0	0	0	1	0	0	0	1
37	0	0	20.79	0	0	0	0	15	0	0	0	0	2	0	0	4.83	14	108.28	34.69	5.28	6.25	0	0	0	0	1	0	0	0	1
39	0	0	20.24	0	0	0	0	5	0	0	0	0	2	0	0	5.49	12.5	44.92	24.16	4.33	11.05	0	0	0	0	1	0	1	0	2
33	0	0	23.15	0	0	0	0	6	0	0	0	0	2	0	0	5.16	13.4	63.97	33.8	3.16	4.15	0	0	0	0	1	0	1	0	2
33	0	0	28.16	0	0	0	0	1	0	0	0	0	2	0	0	5.44	13	64.83	27.22	4.69	6.41	0	0	0	0	1	0	0	0	1
37	0	0	22.98	0	0	0	0	0.5	0	0	0	0	2	0	0	5.22	12.2	25.17	24.79	5.59	7.69	0	0	0	0	1	0	2	0	4
31	0	0	23.09	0	0	0	0	4	0	0	0	0	2	0	0	4.77	14.2	48.31	98.52	4.61	6.44	0	0	0	0	1	0	0	0	1
34	0	0	26.85	0	0	0	0	1	0	0	0	0	2	0	0	5	14.4	71.18	46.92	5.34	7.88	0	0	0	0	1	0	0	0	1
44	0	0	18.62	0	0	0	0	8	0	0	0	0	2	0	0	4.72	12.7	32.81	35.58	3.78	6.99	0	0	0	0	1	0	2	0	4
38	0	0	24.17	0	0	0	0	4	0	0	0	0	2	1	0	4.83	11.9	173.47	30.83	5.08	7.14	0	0	0	0	1	0	0	0	1
24	0	0	21.94	0	0	0	0	0.5	0	0	0	0	2	0	0	4.83	13.5	56.74	21.39	4.82	6.65	0	0	0	0	1	0	0	0	2
28	0	0	18.13	0	0	0	0	0.5	0	0	0	0	2	0	0	5	14.4	67.43	36.79	5.15	6.48	0	0	0	0	1	0	0	0	1
32	0	0	18.78	0	0	0	0	3	0	0	0	0	2	0	0	5.11	14.9	129.18	36.19	3.32	4.78	0	0	0	0	1	0	1	0	2
34	0	0	19.28	0	0	0	0	6	0	0	0	0	2	0	0	4.38	13.3	50.18	41.99	3.34	4.11	0	0	0	0	1	0	0	0	1
39	0	0	30.44	0	0	0	0	1	1	0	0	0	2	0	0	5.88	13.6	119.43	32.99	5.75	6.68	0	0	0	0	1	0	2	0	7
33	0	0	17.87	0	0	0	0	2	0	0	0	0	2	0	0	4.66	14.2	131.58	31.69	4.35	5.01	0	0	0	0	1	0	0	0	1
34	0	0	19.93	0	0	0	0	2	0	0	0	0	2	0	0	4.55	13.9	68.78	37.24	3.24	4.09	0	0	0	0	1	0	0	0	1
39	0	0	23.09	0	0	0	0	12	0	0	0	0	2	0	0	4.83	13.6	31.21	57.29	5.75	7.42	0	0	0	0	1	0	0	0	1
38	0	0	19.82	0	0	0	0	5	0	0	0	0	3	0	0	4.5	12.8	54.18	23.08	4.3	4.27	0	0	0	0	1	0	0	0	2
38	0	0	22.58	0	0	0	0	4	0	0	0	0	3	0	0	4.72	12.5	62.35	39.37	4.27	5.42	0	0	0	0	1	0	2	0	4
43	0	0	21.64	0	0	0	0	9	1	0	0	0	3	0	0	4.88	13.1	88.8	24.4	4.48	6.75	0	0	0	0	1	0	2	0	7
43	0	0	24.49	0	0	0	0	10	0	0	0	0	3	0	0	5.16	12.9	48.85	34.94	5.08	7.91	0	0	0	0	1	0	2	0	4
38	0	0	27.73	0	0	0	0	1	0	0	0	0	3	0	0	4.88	12.6	69.72	35.93	4.4	5.96	0	0	0	0	1	0	1	0	3
25	0	0	36.81	0	0	0	0	1	1	0	0	0	3	0	0	4.77	13.2	129.9	47.68	3.68	7.42	0	0	0	0	1	0	0	0	3
38	0	0	23.24	0	0	0	0	3	1	0	0	1	3	0	0	4.72	13.8	75.95	33.72	4.92	6.38	0	0	0	0	1	0	1	0	4
28	0	0	19.16	0	0	0	0	2	0	0	0	0	3	0	0	4.88	12.5	36.31	24.52	3.68	4.17	0	0	0	0	1	0	0	0	2
41	1	0	18.17	0	0	0	0	7	1	0	0	0	3	0	0	4.61	13.4	58.51	44.85	4.43	4.69	0	0	0	0	1	0	7	0	12
42	0	0	24.56	0	0	0	0	8	0	0	0	0	3	0	0	4.88	13.4	71.57	35.2	4.95	5.97	0	0	0	0	1	0	1	0	3
36	1	0	23.12	0	0	0	0	1	0	0	0	0	3	0	0	5.16	12.9	181.2	43.99	5.52	7.39	0	0	0	0	1	0	10	0	12
40	0	0	19.63	0	0	0	0	11	0	0	0	0	3	0	0	5	12.7	212.25	39.85	5.18	4.17	0	0	0	0	1	0	1	0	3
37	0	0	21.85	0	0	0	0	14	0	0	0	0	3	0	0	5.38	13	39.1	80.44	4.74	7.07	0	0	0	0	1	0	1	0	3
38	0	0	27.83	0	0	0	0	11	0	0	0	0	3	0	0	4.83	13.1	38.81	36.11	4.53	5.21	0	0	0	0	1	0	2	0	4
52	0	0	18.39	0	0	0	0	31	0	0	0	0	1	0	0	5	12.1	52.42	45.68	4.64	4.69	0	0	0	0	1	0	1	0	3
37	0	0	22.64	0	0	0	0	2	0	0	0	0	1	0	0	5.11	13.4	40.27	30.22	4.9	7.42	0	0	0	0	1	0	0	0	2
29	0	0	18.83	0	0	0	0	2	0	0	0	0	1	0	0	4.88	13.9	48.24	39.6	4.97	6.23	0	0	0	0	1	0	0	0	2
33	0	0	18.83	0	0	0	0	0.5	0	0	0	0	1	0	0	5.27	12.8	36.99	29.66	4.95	5.16	0	0	0	0	1	0	1	0	3
32	0	0	21.49	0	0	0	0	1	0	0	0	0	1	0	0	4.66	12.8	25.19	40.67	4.56	3.95	0	0	0	0	1	0	0	0	2
30	0	0	20.79	0	0	0	0	1	0	0	0	0	1	0	0	4.66	13.2	34.51	39.49	3.76	3.77	0	0	0	0	1	0	0	0	1
35	0	0	19.34	0	0	0	0	3	0	0	0	0	1	0	0	4.94	14	187.58	50.55	4.84	4.13	0	0	0	0	1	0	0	0	2
35	0	0	25.11	0	0	0	0	2	0	0	0	0	1	0	0	4.94	12.5	29.05	40.63	2.95	5.41	0	0	0	0	1	0	1	0	3
48	1	0	19.91	0	0	0	0	20	0	0	0	0	1	0	0	5.05	15.3	134.37	33.33	5.02	5.03	0	0	0	0	1	0	3	0	5
45	0	0	22.57	0	0	0	0	15	1	0	0	0	1	0	0	4.61	12.6	39.57	48.14	5.44	3.53	0	0	0	0	1	0	1	0	4
37	0	0	19.3	0	0	0	0	8	0	0	0	0	1	0	0	4.88	13.3	74.53	39.07	4.22	4.26	0	0	0	0	1	0	0	0	2
45	0	0	19.01	0	0	0	0	10	0	0	0	0	1	0	0	4.83	14.4	53.86	39.26	5.72	7.22	0	0	0	0	1	0	1	0	2
36	0	0	22.04	0	0	0	0	3	0	0	0	0	1	0	0	4.88	12	23.68	29.97	4.27	6.13	0	0	0	0	1	0	0	0	2
46	1	0	22.31	0	0	0	0	10	1	0	0	0	1	0	0	5.27	13.3	34.63	48.01	4.71	5.87	0	0	0	0	1	0	5	0	8
38	0	0	24.53	0	0	0	0	18	0	0	0	0	1	0	0	4.83	14.5	65.46	30.14	4.66	3.31	0	0	0	0	1	0	0	0	1
33	0	0	18.44	0	0	0	0	1	0	0	0	0	1	0	0	4.66	14.6	39.43	36.09	5.08	5.3	0	0	0	0	1	0	0	0	1
38	0	0	22.05	0	0	0	0	2	0	0	0	0	1	0	0	5.33	12.1	25.14	34.31	4.04	5.27	0	0	0	0	1	0	2	0	4
34	0	0	22.62	0	0	0	0	1	0	0	0	0	1	0	0	4.61	14	162.28	34.4	5.05	3.79	0	0	0	0	1	0	1	0	2
34	0	0	24.42	0	0	0	0	3	1	0	0	0	1	0	0	5.88	12.8	187.85	43.46	4.14	5.32	0	0	0	0	1	0	2	0	5
34	0	0	24.09	0	0	0	0	4	0	0	0	0	1	0	0	5.11	13.2	131.02	62.18	4.69	4.11	0	0	0	0	1	0	1	0	2
27	0	0	19.47	0	0	0	0	7	0	0	0	0	1	1	0	4.83	11.8	42.6	29.6	3.83	3.72	0	0	0	0	1	0	0	0	1
33	0	0	21.64	0	0	0	0	2	0	0	0	0	1	0	0	4.5	13.4	50.98	27.16	4.95	5.56	0	0	0	0	1	0	0	0	1
33	0	0	17.53	0	0	0	0	6	0	0	0	0	1	0	0	4.22	12.9	51.23	32.99	4.12	5.2	0	0	0	0	1	0	2	0	4
34	0	0	27.1	0	0	0	0	1	0	0	0	0	1	0	0	4.61	13.5	107.34	25	5.57	4.59	0	0	0	0	1	0	0	0	2
34	0	0	22.8	0	0	0	0	3	0	0	0	0	1	0	0	4.88	13.1	58.26	70	4.9	4.13	0	0	0	0	1	0	0	0	1
37	0	0	22.9	0	0	0	0	1	0	0	0	0	1	0	0	5.44	12.8	45.28	40.9	4.48	7.55	0	0	0	0	1	0	1	0	3
38	0	0	21.88	0	0	0	0	5	0	0	0	0	1	0	0	4.88	12.6	43.05	44.59	3.96	5.02	0	0	0	0	1	0	0	0	1
29	0	0	20.86	0	0	0	0	2	0	0	0	0	1	0	0	4.83	13.4	56.44	70.34	5.31	6.2	0	0	0	0	1	0	1	0	3
37	0	0	22.47	0	0	0	0	7	0	0	0	0	2	0	0	5.44	12.4	39.7	30.55	5.1	4.08	0	0	0	0	1	0	1	0	2
39	0	0	27.21	0	0	0	0	4	0	0	0	0	2	0	0	4.88	14.9	138.24	29.6	4.45	5.44	0	0	0	0	1	0	0	0	1
32	0	0	24.35	0	0	0	0	2	0	0	0	0	2	0	0	5.16	12.3	27.35	25.94	3.6	4.61	0	0	0	0	1	0	2	0	3
46	1	0	19.89	0	0	0	0	7	0	0	0	0	2	0	0	5.22	13	85.32	36.83	4.43	5.64	0	0	0	0	1	0	3	0	5
42	0	0	25.75	0	0	0	0	18	0	0	0	0	2	0	0	4.88	13.6	181.56	22.26	5.78	7.11	0	0	0	0	1	0	1	0	2
37	0	0	24.18	0	0	0	0	4	0	0	0	0	2	0	0	4.88	12.5	54.6	50.67	4.33	3	0	0	0	0	1	0	1	0	2
37	0	0	22.01	0	0	0	0	3	0	0	0	0	2	0	0	4.94	13.3	31.82	53.02	4.77	5.66	0	0	0	0	1	0	1	0	2
46	1	0	26.76	0	0	0	0	16	0	0	0	0	2	0	0	4.77	13.1	40.29	55.14	4.9	4.47	0	0	0	0	1	0	6	0	8
35	0	0	21.39	0	0	0	0	4	0	0	0	0	2	0	0	4.88	13.3	273.53	30.53	5.93	5.95	0	0	0	0	1	0	1	0	2
41	0	0	24.28	0	0	0	0	2	0	0	0	0	2	0	0	4.83	13.3	77.95	23.69	4.66	7.34	0	0	0	0	1	0	0	0	1
42	0	0	28.99	0	0	0	0	14	0	0	0	0	2	0	0	5.94	14.4	120.28	32.56	5.49	8.1	0	0	0	0	1	0	2	0	3
29	0	0	35.63	0	0	0	0	3	0	0	0	0	2	0	0	4.83	14.4	248.52	31.5	4.9	7.99	0	0	0	0	1	0	0	0	1
43	0	0	24.59	0	0	0	0	14	0	0	0	0	2	0	0	4.83	13.8	119.36	37.19	6.14	5.51	0	0	0	0	1	0	2	0	4
33	1	0	24.67	0	0	0	0	0.5	0	0	0	1	2	0	0	5.16	13.5	56.29	21.41	5.46	7.9	0	0	0	0	1	0	5	0	6
34	0	0	21.74	0	0	0	0	2	0	0	0	0	2	0	0	4.88	13.9	97.81	40.19	4.43	4.78	0	0	0	0	1	0	0	0	1
34	0	0	22.61	0	0	0	0	2	0	0	0	0	2	0	0	4.55	13	60.22	27.33	3.73	4.6	0	0	0	0	1	0	0	0	1
36	1	0	26.15	0	0	0	0	12	0	0	0	0	3	0	0	5.38	12.9	60.62	26.35	5.02	5.85	0	0	0	0	1	0	4	0	6
38	0	0	23.63	0	0	0	0	2	0	0	0	0	3	0	0	4.88	13.5	67.1	25.3	3.55	5.26	0	0	0	0	1	0	2	0	4
41	0	0	27.27	0	0	0	0	7	0	0	0	0	3	0	0	5.38	13	161.38	26.62	3.52	5.91	0	0	0	0	1	0	0	0	2
44	0	0	22.69	0	0	0	0	17	0	0	0	0	3	0	0	4.27	14.6	213.06	24.84	3.91	9.87	0	0	0	0	1	0	2	0	4
38	0	0	23.52	0	0	0	0	9	0	0	0	0	3	0	0	4.66	12.9	205.67	48.6	4.38	6.1	0	0	0	0	1	0	1	0	3
32	0	0	25.63	0	0	0	0	4	0	0	0	0	3	0	0	4.77	12.7	36.09	47.79	5.21	3.68	0	0	0	0	1	0	2	0	4
38	0	0	17.49	0	0	0	0	11	0	0	0	0	3	0	0	4.33	14	26.07	47.51	4.09	6.46	0	0	0	0	1	0	2	0	4
38	0	0	25.41	0	0	0	0	1	1	0	0	0	3	0	0	5.05	13	44.63	55.02	4.74	6.47	0	0	0	0	1	0	1	0	4
31	0	0	19.53	0	0	0	0	2	0	0	0	0	3	0	0	4.83	12.3	48.87	27.81	4.17	6.2	0	0	0	0	1	0	1	0	3
50	0	0	25.43	0	0	0	0	13	1	0	0	0	3	0	0	4.66	13.6	27.39	31.32	4.45	6.68	0	0	0	0	1	0	2	0	5
34	0	0	23.44	0	0	0	0	1	0	0	0	0	1	0	0	5	12.5	104.49	30.25	5.72	5.84	0	0	0	0	1	0	1	0	3
30	0	0	20.9	0	0	0	0	1	0	0	0	0	1	0	0	4.77	12	143.11	28.57	4.9	3.45	0	0	0	0	1	0	0	0	1
36	0	0	17.81	0	0	0	0	8	0	0	0	1	1	0	0	5	13.7	76.8	38.28	4.58	6.09	0	0	0	0	1	0	1	0	3
27	0	0	19.75	0	0	0	0	2	0	0	0	0	1	0	0	5.16	13.2	63.1	32.47	3.42	7.04	0	0	0	0	1	0	0	0	2
31	0	0	20.65	0	0	0	0	0.5	0	0	0	0	2	0	0	5	13.5	170.08	52.11	5.59	5.75	0	0	0	0	1	0	0	0	1
39	0	0	33.85	0	0	0	0	2	1	0	0	0	1	0	0	4.94	13.8	78.17	27.63	5.26	9.55	0	0	0	0	1	0	0	0	3
43	0	0	21.93	0	0	0	0	8	0	0	0	0	1	0	0	4.27	12.2	80.26	52.13	4.17	4.39	0	0	0	0	1	0	2	0	4
30	0	0	21.7	0	0	0	0	2	0	0	0	0	2	0	0	4.72	13.4	119.74	33.43	4.3	5.09	0	0	0	0	1	0	1	0	2
40	0	0	24.68	0	0	0	0	13	0	0	0	0	3	0	0	5.55	13.8	41.03	41.55	5.39	4.1	0	0	0	0	1	0	2	0	4
45	0	0	25.38	0	0	0	0	13	1	0	0	0	1	0	0	5.72	13.4	259.71	58.13	4.14	3.95	0	0	0	0	1	0	1	0	4
46	0	0	21.69	0	0	0	0	20	1	0	0	0	1	0	0	5.44	12.7	106.73	48.51	3.94	5.3	0	0	0	0	1	0	2	0	5
31	0	0	34.41	0	0	0	0	2	0	0	0	0	1	0	0	5.11	13.5	91.9	31.43	3.63	5.94	0	0	0	0	1	0	0	0	1
37	0	0	31.36	0	0	0	0	9	0	0	0	0	1	0	0	5.66	13.2	94.15	26.77	4.56	7.12	0	0	0	0	1	0	2	0	4
46	0	0	18.49	0	0	0	0	16	1	0	0	0	1	0	0	5.22	14.4	149.9	46.84	5.26	18.68	0	0	0	0	1	0	1	0	4
46	0	0	22.38	0	0	0	0	20	0	0	0	0	1	0	0	2.83	14.2	105.95	34.29	4.77	4.29	0	0	0	0	1	0	2	0	4
31	1	0	19.42	0	0	0	0	1	0	0	0	0	1	0	0	4.11	13.8	123.52	51.99	4.38	9.91	0	0	0	0	1	0	4	0	6
38	0	0	20.16	0	0	0	0	12	0	0	0	0	1	0	0	4.5	12.9	74.51	32.19	3.55	4.8	0	0	0	0	1	0	2	0	3
40	0	0	25.69	0	0	0	0	3	0	0	0	0	1	0	0	4.38	13.1	61.3	27.54	5.59	6.82	0	0	0	0	1	0	2	0	4
35	0	0	19.1	0	0	0	0	3	0	0	0	0	1	0	0	5	13.2	151.81	42.2	4.12	4.85	0	0	0	0	1	0	1	0	3
37	0	0	18.93	0	0	0	0	7	0	0	0	0	3	0	0	4.5	13.4	114.87	34.56	4.64	6.23	0	0	0	0	1	0	0	0	2
34	0	0	37.02	0	0	0	0	1	0	0	0	0	3	0	0	5.88	12.8	97.18	23.82	4.45	7.71	0	0	0	0	1	0	0	0	2
39	0	0	19.52	0	0	0	0	11	0	0	0	0	1	0	0	4.55	12.8	32.47	40.95	4.53	3.77	0	0	0	0	1	0	1	0	3
23	0	0	36.73	0	0	0	0	0.5	0	0	0	0	1	0	0	5.44	13	39.77	21.07	3.94	7.22	0	0	0	0	1	0	0	0	1
42	0	0	24.32	0	0	0	0	5	0	0	0	0	2	0	0	4.27	12.6	100.94	38.56	3.73	7.71	0	0	0	0	1	0	0	0	1
41	1	0	24.84	0	0	0	0	11	0	0	0	0	3	0	0	4.72	13.8	141.49	30.13	5.23	6.71	0	0	0	0	1	0	6	1	8
33	1	0	25.36	0	0	0	0	4	0	0	0	0	1	0	0	4.33	13.9	66.47	26.23	4.3	6.23	0	0	0	0	1	0	3	1	5
41	1	0	23.84	0	0	0	0	12	0	0	0	0	1	0	0	6.16	14	66.08	41.81	5.1	5.55	0	0	0	0	1	0	3	1	4
42	0	0	27.18	0	0	0	0	9	0	0	0	0	1	0	0	6.38	13.8	36.11	41.02	5.52	7.4	0	0	0	0	1	0	1	1	3
47	1	0	23.3	0	0	0	0	20	0	0	0	0	1	0	0	6.27	13.5	25.21	31.48	4.64	6.07	0	0	0	0	1	0	8	1	8
43	1	0	21.04	0	0	0	0	14	1	0	0	0	2	0	0	5.22	14.6	260.72	36.54	4.33	5.15	0	0	0	0	1	0	3	1	6
31	0	0	31.56	0	0	0	0	0.5	0	0	0	0	2	0	0	5.61	13.9	58.53	25.97	5.93	10.13	0	0	0	0	1	0	1	1	2
40	1	0	27.31	0	0	0	0	18	0	0	0	0	2	0	0	4.5	14.3	50.56	45.54	2.72	5.35	0	0	0	0	1	0	4	1	5
40	0	0	20.75	0	0	0	0	10	0	0	0	0	3	0	0	4.83	13.4	141.74	25.16	5.1	6.33	0	0	0	0	1	0	2	1	4
43	1	0	24.25	0	0	0	0	5	0	0	0	0	3	0	0	5.44	14.1	145.76	51.15	5.08	7.28	0	0	0	0	1	0	4	1	6
40	0	0	24.73	0	0	0	0	13	0	0	0	0	3	0	0	4.83	12.8	96.1	45.51	3.32	4.89	0	0	0	0	1	0	0	1	2
38	0	0	18.43	0	0	0	0	10	0	0	0	0	1	0	0	4.83	14.2	99.83	60.62	5.23	3.55	0	0	0	0	1	0	1	1	2
39	1	0	19.02	0	0	0	0	16	0	0	0	0	1	0	0	4.77	13.4	57.32	24.36	5.83	9.08	0	0	0	0	1	0	4	1	5
32	0	0	19.51	0	0	0	0	7	0	0	0	0	1	0	0	4.61	12.8	107.7	37.75	3.52	6	0	0	0	0	1	0	1	1	2
34	0	0	20.79	0	0	0	0	2	0	0	0	0	1	0	0	4.5	13.6	40.15	64.48	4.9	4.84	0	0	0	0	1	0	0	1	1
41	0	0	17.5	0	0	0	0	6	1	0	0	0	1	0	0	4.72	12.7	57.07	70.59	3.81	5.79	0	0	0	0	1	0	2	1	5
33	0	0	22.37	0	0	0	0	10	0	0	0	0	1	0	0	5	12.7	132.08	38.06	4.61	4.3	0	0	0	0	1	0	1	1	2
41	1	0	21.02	0	0	0	0	13	0	0	0	0	1	0	0	4.94	13.9	27.66	25.15	4.82	5.38	0	0	0	0	1	0	3	1	5
31	0	0	27.22	0	0	0	0	1	0	0	0	0	1	0	0	4.94	14.2	59.52	23.27	4.22	6.95	0	0	0	0	1	0	2	1	3
35	0	0	21.2	0	0	0	0	1	0	0	0	0	1	0	0	4.83	12.4	48.89	22.54	4.95	6.67	0	0	0	0	1	0	2	1	3
29	0	0	21.03	0	0	0	0	2	0	0	0	0	1	0	0	5.27	13.1	105.32	23.29	4.4	5.6	0	0	0	0	1	0	0	1	2
27	0	0	19.25	0	0	0	0	2	0	0	0	0	2	0	0	4.88	13.1	31.5	26.2	3.83	5.85	0	0	0	0	1	0	0	1	1
38	0	0	20.88	0	0	0	0	10	0	0	0	0	3	0	0	4.5	13.1	83.7	54.39	3.63	7.45	0	0	0	0	1	0	2	1	4
48	0	0	20.64	0	0	0	0	8	1	0	0	0	3	0	0	4.66	13.1	91.03	25.17	4.97	4.91	0	0	0	0	1	0	2	1	5
26	0	0	27.67	0	0	0	0	4	0	0	0	0	1	0	0	4.66	12.4	23.8	22.08	4.07	8.02	0	0	0	0	1	0	1	1	2
38	0	0	22.06	0	0	0	0	8	0	0	0	0	2	0	0	4.77	13.2	81.66	50.37	4.01	5.26	0	0	0	0	1	0	0	1	2
35	0	0	20.47	0	0	0	0	6	0	0	0	0	3	0	0	4.72	13.7	53.21	33.57	4.07	5.35	0	0	0	0	1	0	2	1	4
40	1	0	20.04	0	0	0	0	8	1	0	0	0	1	0	0	4.66	13.1	47.01	39.49	3.76	5.63	0	0	0	0	1	0	3	1	6
42	0	0	25.74	0	0	0	0	7	1	0	0	0	1	0	0	5	14.1	83.34	25.83	5.49	4.75	0	0	0	0	1	0	2	1	5
31	0	0	18.5	0	0	0	0	3	0	0	0	0	2	0	0	4.94	13.2	89.32	78.51	3.47	4.2	0	0	0	0	1	0	1	1	2
39	0	0	21.08	0	0	0	0	15	0	0	0	0	3	0	0	4.55	12.7	75.05	25.17	4.51	10.86	0	0	0	0	1	0	1	1	3
28	0	0	21.7	0	0	0	0	.	0	0	0	0	1	0	0	4.55	14.1	48.09	35.43	4.45	6.92	0	0	0	0	1	0	1	0	3
44	1	0	21.47	0	0	0	0	13	0	0	0	0	1	0	0	4.72	12.3	23.95	44.49	4.82	5.59	0	0	0	0	1	0	3	0	5
40	1	0	28.31	0	0	0	0	10	0	0	0	0	1	0	0	5.44	12.4	138.48	39.06	3.88	6.1	0	0	0	0	1	0	3	0	4
34	0	0	18.66	0	0	0	0	0.5	0	0	0	0	1	0	0	4.61	13.7	67.07	30.19	5.52	5.25	0	0	0	0	1	0	0	0	2
42	1	0	19.66	0	0	0	0	14	0	0	0	0	1	0	0	4.61	13.2	62.26	69.08	5.1	6.24	0	0	0	0	1	0	3	0	5
41	0	0	20.36	0	0	0	0	2	0	0	0	0	1	1	0	5.11	11.4	105.23	26.57	4.69	4.7	0	0	0	0	1	0	0	0	1
47	1	0	22.38	0	0	0	0	19	0	0	0	0	1	0	0	4.33	14	116.42	41.22	6.16	5.27	0	0	0	0	1	0	3	0	5
38	0	0	17.97	0	0	0	0	14	0	0	0	0	1	0	0	5.16	13.5	38.96	29.8	5.08	4.56	0	0	0	0	1	0	1	0	3
45	1	0	19.65	0	0	0	0	17	0	0	0	0	1	0	0	5	13.9	80.08	42.47	4.38	5.81	0	0	0	0	1	0	3	0	4
27	0	0	23.25	0	0	0	0	1	0	0	0	0	1	0	0	4.72	12.7	44.4	36.72	4.12	6.63	0	0	0	0	1	0	0	0	1
39	0	0	23.24	0	0	0	0	4	1	0	0	0	1	0	0	4.94	12.7	120.84	57.97	5.96	5.71	0	0	0	0	1	0	1	0	4
39	1	0	19.02	0	0	0	0	11	0	0	0	0	1	0	0	4.88	12.4	23.5	27.15	5.34	5.12	0	0	0	0	1	0	3	0	4
29	0	0	18.53	0	0	0	0	2	0	0	0	0	1	0	0	4.94	12.6	55.01	65.4	2.43	6.16	0	0	0	0	1	0	2	0	4
30	0	0	16.36	0	0	0	0	5	0	0	0	0	2	0	0	3.89	12.4	24.13	34.9	5.39	5.84	0	0	0	0	1	0	2	0	3
28	0	0	21.78	0	0	0	0	2	0	0	0	0	2	0	0	5.38	12.2	52.89	20.93	3.7	6.53	0	0	0	0	1	0	1	0	2
33	0	0	21.28	0	0	0	0	3	0	0	0	0	2	0	0	4.77	13	135.88	33	5.88	7.14	0	0	0	0	1	0	2	0	3
36	0	0	27.9	0	0	0	0	4	0	0	0	0	2	0	0	5.55	13	155.74	33.33	4.64	7.54	0	0	0	0	1	0	1	0	2
32	0	0	18.11	0	0	0	0	5	0	0	0	0	2	0	0	4.72	12.3	140.66	32.92	5.39	4.32	0	0	0	0	1	0	0	0	1
34	0	0	21.31	0	0	0	0	1	1	0	0	0	2	0	0	4.27	12.4	62.51	29.25	4.56	4.21	0	0	0	0	1	0	1	0	4
42	1	0	23.15	0	0	0	0	13	0	0	0	0	2	0	0	4.5	13.2	58.47	36.09	5	3.76	0	0	0	0	1	0	3	0	5
32	0	0	29.28	0	0	0	0	5	0	0	0	0	3	0	0	6.44	13.3	51.28	66.76	5.54	5.11	0	0	0	0	1	0	2	0	4
46	0	0	22.81	0	0	0	0	9	1	0	0	0	3	0	0	4.33	13.2	105.14	45.95	5.78	4.35	0	0	0	0	1	0	1	0	4
38	0	0	17.87	0	0	0	0	6	0	0	0	0	3	0	0	4.22	13.8	71.63	41.67	3.88	7.01	0	0	0	0	1	0	1	0	3
31	0	0	18.92	0	0	0	0	1	0	0	0	0	3	0	0	5.16	14.8	65.54	27.33	4.64	7.56	0	0	0	0	1	0	0	0	2
30	0	0	26.59	0	0	0	0	1	0	0	0	0	3	0	0	4.5	12.2	63.34	23.12	3.86	3.83	0	0	0	0	1	0	1	0	3
40	1	0	36.38	0	0	0	0	3	0	0	0	0	3	0	0	5.11	13.2	76.44	35.31	5.62	6.6	0	0	0	0	1	0	3	0	5
50	0	0	22.73	0	0	0	0	17	0	0	0	0	1	0	0	4.55	12.5	104.6	71.25	4.95	4.98	0	0	0	0	1	0	2	0	4
44	0	0	19.48	0	0	0	0	15	0	0	0	0	3	0	0	4.38	13.6	68.78	32.66	3.42	4.61	0	0	0	0	1	0	0	1	2
25	0	0	25.77	0	0	0	0	3	0	0	0	0	1	0	0	5.05	14.2	141.67	27.9	4.66	5.33	0	0	0	0	1	0	0	1	1
35	0	0	19.49	0	0	0	0	5	0	0	0	1	2	0	0	4.55	12.9	91.54	47.96	5.1	5.32	0	0	0	0	1	0	1	1	2
39	0	0	25.83	0	0	0	0	11	0	0	0	0	1	0	0	4.83	14.3	75.5	32.52	5.15	4.77	0	0	0	1	1	0	2	0	4
42	0	0	22.62	0	0	0	0	14	0	0	0	0	1	0	0	5.05	14.4	33.46	28.48	3.6	4.42	0	0	0	1	1	0	2	0	4
29	0	0	20.24	0	0	0	0	3	0	0	0	0	1	0	0	4.83	13.6	129.56	49.84	3.99	5.05	0	0	0	1	1	0	0	0	1
34	0	0	19.86	0	0	0	0	10	0	0	0	0	1	0	0	4.77	12.1	81.18	27.27	4.25	5.6	0	0	0	1	1	0	2	0	4
42	0	0	20.41	0	0	0	0	11	1	0	0	0	1	0	0	4.72	13.9	110.04	90.53	4.82	3.91	0	0	0	1	1	0	1	0	4
36	0	0	18.03	0	0	0	0	2	0	0	0	1	1	0	0	5.16	14.2	37.01	35.6	4.43	5.99	0	0	0	1	1	0	0	0	2
35	0	0	22.53	0	0	0	0	5	0	0	0	0	1	0	0	4.94	13.3	69.48	43.63	4.9	5.31	0	0	0	1	1	0	0	0	2
36	0	0	18.09	0	0	0	0	6	0	0	0	0	1	0	0	4.94	12.9	72.8	31.83	3.63	3.4	0	0	0	1	1	0	0	0	1
46	0	0	23.57	0	0	0	0	17	0	0	0	0	1	0	0	5.61	13.6	58.76	26.83	4.79	6.23	0	0	0	1	1	0	1	0	3
39	0	0	21.23	0	0	0	0	14	0	0	0	0	1	0	0	4.72	12	32.04	24.93	4.22	5.23	0	0	0	1	1	0	1	0	3
47	0	0	22.43	0	0	0	0	16	0	0	0	0	1	0	0	4.77	13.3	79.03	29.19	5.39	4.02	0	0	0	1	1	0	1	0	3
45	0	0	26.76	0	0	0	0	18	0	0	0	0	1	0	0	5.16	13.2	132.8	32.51	4.69	3.63	0	0	0	1	1	0	0	0	2
35	0	0	19.69	0	0	0	0	0.5	0	0	0	0	1	0	0	5.38	13.1	52.31	21.73	4.09	4.18	0	0	0	1	1	0	0	0	2
29	0	0	19.05	0	0	0	0	1	0	0	0	0	1	0	0	5.27	13.3	82.76	36.98	4.12	7.17	0	0	0	1	1	0	1	0	3
40	0	0	23.51	0	0	0	0	10	0	0	0	0	1	0	0	5.16	13	23.35	25.88	4.17	4.87	0	0	0	1	1	0	0	0	2
43	0	0	18.51	0	0	0	0	10	0	0	0	0	1	0	0	4.55	12.1	79	30.99	5.46	4.13	0	0	0	1	1	0	2	0	4
41	0	0	20.85	0	0	0	0	9	0	0	0	0	1	0	0	5.27	13.3	191.53	30.9	4.35	3.83	0	0	0	1	1	0	1	0	3
36	0	0	19.33	0	0	0	0	11	0	0	0	0	1	0	0	4.72	12.3	36.24	28.26	4.07	4.53	0	0	0	1	1	0	1	0	2
31	0	0	22.73	0	0	0	0	1	0	0	0	0	1	0	0	5.16	13.9	73.5	25.82	3.55	4.89	0	0	0	1	1	0	2	0	3
39	1	0	21.78	0	0	0	0	10	0	0	0	0	1	0	0	4.72	13	433.81	27.4	3.39	3.29	0	0	0	1	1	0	3	0	5
48	0	0	21.25	0	0	0	0	17	1	0	0	0	1	0	0	5.33	13.5	138.98	37.86	5.36	4.91	0	0	0	1	1	0	0	0	3
32	0	0	19.63	0	0	0	0	4	0	0	0	0	1	0	0	4.44	13.8	35.1	50.61	3.86	4.1	0	0	0	1	1	0	1	0	3
36	0	0	23.81	0	0	0	0	1	0	0	0	0	1	0	0	5.38	13.2	34.11	26.16	4.48	8.27	0	0	0	1	1	0	1	0	3
46	0	0	23.71	0	0	0	0	19	0	0	0	0	1	0	0	5.61	12.8	225.96	30.04	4.84	4	0	0	0	1	1	0	0	0	2
42	0	0	22.92	0	0	0	0	15	0	0	0	0	1	0	0	5.94	13.1	49.68	29.61	5.15	4.96	0	0	0	1	1	0	1	0	3
46	0	0	20.39	0	0	0	0	19	1	0	0	0	1	0	0	6.11	13.2	93.18	24.55	5.46	4.9	0	0	0	1	1	0	0	0	3
37	0	0	20.86	0	0	0	0	10	0	0	0	0	1	0	0	5.11	12.8	35.14	47.86	4.66	3.92	0	0	0	1	1	0	0	0	1
32	0	0	18.83	0	0	0	0	2	0	0	0	0	1	1	0	4.83	11.6	56	33.91	4.45	3.88	0	0	0	1	1	0	0	0	2
35	0	0	21.69	0	0	0	0	1	0	0	0	0	1	0	0	4.94	12.4	239.84	37.45	4.12	3.88	0	0	0	1	1	0	2	0	4
48	0	0	26.3	0	0	0	0	20	0	0	0	0	1	0	0	5.44	12.7	58.24	41.38	5.65	4.52	0	0	0	1	1	0	2	0	4
33	0	0	24.24	0	0	0	0	1	1	0	0	0	1	0	0	4.27	12.2	170.35	28.03	3.16	5.7	0	0	0	1	1	0	1	0	4
36	0	0	25.63	0	0	0	0	7	0	0	0	0	1	0	0	4.77	12.1	88.44	25.07	4.95	5.62	0	0	0	1	1	0	2	0	4
41	1	0	18.4	0	0	0	0	13	0	0	0	0	1	0	0	5.05	13.1	69.48	34.36	4.53	4.22	0	0	0	1	1	0	3	0	4
46	0	0	21.32	0	0	0	0	22	0	0	0	0	1	0	0	4.77	12.2	33.62	38.38	4.97	4.66	0	0	0	1	1	0	1	0	3
22	0	0	23.96	0	0	0	0	1	0	0	0	1	1	0	0	5.49	13.9	155.18	27.95	4.95	5.28	0	0	0	1	1	0	0	0	1
42	0	0	21.85	0	0	0	0	15	0	0	0	0	1	0	0	6.05	14.2	248.56	23.74	3.81	4.38	0	0	0	1	1	0	1	0	3
40	0	0	18.33	0	0	0	0	16	0	0	0	0	1	0	0	4.94	13.1	107.92	39.78	3.78	3.53	0	0	0	1	1	0	0	0	2
32	0	0	22.67	0	0	0	0	2	0	0	0	0	1	0	0	4.94	14.6	47.03	28.28	3.63	5.64	0	0	0	1	1	0	0	0	1
47	0	0	22.33	0	0	0	0	14	1	0	0	0	1	0	0	6.94	14.1	117.81	29.55	5.31	4.61	0	0	0	1	1	0	0	0	3
30	0	0	21.05	0	0	0	0	1	0	0	0	0	1	0	0	4.66	13.5	43.46	32.98	4.17	4.73	0	0	0	1	1	0	0	0	1
28	0	0	21.04	0	0	0	0	1	0	0	0	0	1	0	0	4.66	13	119.27	24.82	4.14	5.61	0	0	0	1	1	0	0	0	2
41	0	0	23.56	0	0	0	0	9	1	0	0	0	1	0	0	4.11	13.9	88.82	43.24	3.76	6.07	0	0	0	1	1	0	2	0	5
47	1	0	27.04	0	0	0	0	22	0	0	0	0	1	0	0	5.49	12.5	34.02	55.02	5.39	5.52	0	0	0	1	1	0	3	0	5
47	0	0	22.95	0	0	0	0	18	0	0	0	0	1	0	0	5.05	13.8	119.52	22.81	3.83	5.98	0	0	0	1	1	0	2	0	4
41	0	0	20.39	0	0	0	0	2	0	0	0	0	1	0	0	4.94	13.7	158.57	88.68	3.5	4.6	0	0	0	1	1	0	1	0	2
42	1	0	23.7	0	0	0	0	7	0	0	0	0	1	0	0	4.77	13.3	71.18	29.01	4.69	8.1	0	0	0	1	1	0	4	0	6
35	0	0	18.03	0	0	0	0	2	1	0	0	0	1	0	0	4.61	13.6	38.4	60.13	4.64	4.21	0	0	0	1	1	0	1	0	4
41	0	0	20.48	0	0	0	0	5	1	0	0	1	1	0	0	4.55	12.9	187	55.72	3.81	6.01	0	0	0	1	1	0	1	0	4
29	0	0	21.11	0	0	0	0	1	0	0	0	0	1	0	0	4.72	12.9	123.67	30.93	4.74	3.78	0	0	0	1	1	0	0	0	1
26	0	0	29.74	0	0	0	0	.	0	0	0	0	2	0	0	4.83	12.6	119.23	33.85	3.7	5.79	0	0	0	1	1	0	1	0	3
39	0	0	24.04	0	0	0	0	7	0	0	0	0	2	0	0	4.88	12.8	61.64	21.65	4.74	7.82	0	0	0	1	1	0	0	0	2
49	0	0	21.63	0	0	0	0	21	0	0	0	0	2	0	0	4.77	14.2	57.07	50.33	4.61	3.9	0	0	0	1	1	0	0	0	1
28	0	0	19.34	0	0	0	0	2	0	0	0	0	2	0	0	5	13.2	101.34	35.69	4.45	3.14	0	0	0	1	1	0	0	0	1
34	0	0	24.68	0	0	0	0	3	0	0	0	0	2	0	0	5	14.3	23.93	31.85	4.79	6.23	0	0	0	1	1	0	1	0	2
45	0	0	24.32	0	0	0	0	17	0	0	0	0	2	0	0	5.11	12.7	28.22	23.3	5.75	5.51	0	0	0	1	1	0	1	0	3
46	1	0	24.92	0	0	0	0	18	0	0	0	0	2	0	0	5.38	12.4	106.67	29.32	4.17	3.34	0	0	0	1	1	0	4	0	5
34	0	0	18.89	0	0	0	0	4	1	0	0	0	3	0	0	4.88	12.1	42.6	40.81	5.34	4.31	0	0	0	1	1	0	1	0	4
47	0	0	21.15	0	0	0	0	13	0	0	0	0	3	0	0	4.61	13.5	61.1	43.58	4.84	6.97	0	0	0	1	1	0	0	0	2
34	0	0	21.62	0	0	0	0	4	0	0	0	0	3	0	0	5.33	12.7	40.99	52.6	3.63	3.99	0	0	0	1	1	0	2	0	4
32	0	0	23.31	0	0	0	0	1	0	0	0	0	3	0	0	4.77	13.3	57.91	26.58	4.22	6.83	0	0	0	1	1	0	1	0	3
39	0	0	19.78	0	0	0	0	1	0	0	0	0	3	0	0	4.66	13.4	83.43	45.92	4.82	7.16	0	0	0	1	1	0	1	0	3
43	0	0	22.15	0	0	0	0	12	0	0	0	0	3	0	0	5.77	13.4	39.39	48.84	5.39	4.54	0	0	0	1	1	0	2	0	4
45	0	0	24.54	0	0	0	0	17	0	0	0	0	3	0	0	4.88	12.2	66.65	28.91	5.96	3.92	0	0	0	1	1	0	1	0	3
37	0	0	22.74	0	0	0	0	5	1	0	0	0	3	0	0	4.77	12.9	40.81	58.41	4.27	6.3	0	0	0	1	1	0	2	0	5
40	0	0	18.5	0	0	0	0	10	0	0	0	0	3	0	0	4.94	13	31.82	39.83	3.91	5.39	0	0	0	1	1	0	1	0	3
51	0	0	20.31	0	0	0	0	15	1	0	0	0	1	0	0	5	13.9	234.32	56.12	4.2	5.43	0	0	0	1	1	0	0	0	3
50	0	0	20.51	0	0	0	0	19	0	0	0	0	1	0	0	4.77	12.8	25.55	41.36	4.56	6.09	0	0	0	1	1	0	2	0	4
50	0	0	21.43	0	0	0	0	20	0	0	0	0	1	0	0	5.72	14.1	171.78	33.72	4.66	5.13	0	0	0	1	1	0	2	0	3
50	0	0	30.26	0	0	0	0	27	1	0	0	0	1	0	0	5.66	13.5	33.68	55.74	5.41	7.98	0	0	0	1	1	0	0	0	3
52	0	0	24.48	0	0	0	0	15	0	0	0	0	3	0	0	4.77	13.4	168.61	31.94	4.33	4.91	0	0	0	1	1	0	0	0	2
42	0	0	22.87	0	0	0	0	16	0	0	0	0	1	0	0	5.11	13.1	120.8	44.97	4.97	5.95	0	0	0	1	1	0	1	1	3
52	0	0	20.42	0	0	0	0	27	0	0	0	0	1	0	0	5.49	14.1	90.82	38.01	4.3	4.44	0	0	0	1	1	0	1	1	3
47	1	0	23.25	0	0	0	0	18	0	0	0	0	1	0	0	4.11	13.1	89.52	43.38	4.04	5.46	0	0	0	1	1	0	3	1	5
35	0	0	.	0	0	0	0	1	0	0	0	0	1	0	0	3.89	12.8	40.74	63.43	4.14	5.33	0	0	0	1	1	0	1	1	3
37	0	0	22.8	0	0	0	0	2	0	0	0	0	1	0	0	5.27	13.3	250.99	59.92	3.08	6.03	0	0	0	1	1	0	1	1	3
45	0	0	26.94	0	0	0	0	20	0	0	0	0	1	0	0	4.88	14	122.93	47.44	5.52	5.77	0	0	0	1	1	0	0	1	1
32	1	0	20.01	0	0	0	0	10	0	0	0	0	1	0	0	4.72	14.6	55.7	72.83	4.92	5.39	0	0	0	1	1	0	3	1	4
37	1	0	22.85	0	0	0	0	1	1	0	0	0	1	0	0	4.33	13	49.73	43.12	3.86	5.42	0	0	0	1	1	0	3	1	6
45	1	0	21.92	0	0	0	0	14	0	0	0	0	1	0	0	6.05	12.8	47.48	33.6	5.44	7.26	0	0	0	1	1	0	4	1	2
29	0	0	23.88	0	0	0	0	0.5	0	0	0	0	2	0	0	6.44	14.3	81.59	39.53	4.27	4.8	0	0	0	1	1	0	0	1	1
41	1	0	21.42	0	0	0	0	7	0	0	0	0	2	0	0	5.05	14.3	197.17	25.95	4.92	6.62	0	0	0	1	1	0	4	1	5
38	0	0	22.95	0	0	0	0	14	0	0	0	0	3	0	0	4.5	12.2	33.57	29.76	4.25	2.96	0	0	0	1	1	0	1	1	3
50	0	0	22.45	0	0	0	0	26	0	0	0	0	1	0	0	5.94	12.8	40.11	26.81	3.65	4.85	0	0	0	1	1	0	1	1	3
33	0	0	22	0	0	0	0	.	0	0	0	0	1	1	0	4.44	11.4	88.85	39.57	5.18	9.63	0	0	0	1	1	0	0	0	2
30	0	0	22.52	0	0	0	0	.	0	0	0	0	1	0	0	4.5	14.9	51.46	42.11	4.3	5.8	0	0	0	1	1	0	0	0	1
29	0	0	20.56	0	0	0	0	.	0	0	0	0	1	1	0	5.33	11.9	119.81	41.53	3.68	6.55	0	0	0	1	1	0	1	0	3
40	0	0	23.95	0	0	0	0	12	0	0	0	0	1	0	0	4.94	12.8	72.49	46.23	4.2	5.36	0	0	0	1	1	0	0	0	2
47	0	0	19.42	0	0	0	0	9	0	0	0	0	1	0	0	4.94	13.8	87.48	26.45	5.7	4.51	0	0	0	1	1	0	1	0	3
40	0	0	20.88	0	0	0	0	10	0	0	0	0	1	0	0	4.44	12.9	23.84	20.71	5.08	4.65	0	0	0	1	1	0	2	0	4
43	0	0	21.12	0	0	0	0	12	1	0	0	0	1	0	0	5.38	12.9	62.31	23.08	3.52	4.29	0	0	0	1	1	0	0	0	3
31	0	0	23.59	0	0	0	0	1	0	0	0	0	1	0	0	4.61	12.1	68.69	37.32	4.43	6.59	0	0	0	1	1	0	0	0	2
45	0	0	25.36	0	0	0	0	15	1	0	0	0	1	0	0	5.49	14	83.68	27.59	4.71	7.57	0	0	0	1	1	0	2	0	5
36	0	0	26.46	0	0	0	0	8	0	0	0	0	1	0	0	4.94	13.2	161.13	27.16	4.74	4.96	0	0	0	1	1	0	1	0	3
41	0	0	26.81	0	0	0	0	12	0	0	0	0	1	0	0	5	12.8	88.89	30.27	5.18	5.38	0	0	0	1	1	0	2	0	3
47	0	0	24.4	0	0	0	0	12	1	0	0	0	1	0	0	5.16	12.8	183.42	39.78	4.56	4.95	0	0	0	1	1	0	1	0	4
41	0	0	22.14	0	0	0	0	12	0	0	0	0	1	0	0	5.55	13	54.56	60	6.11	5.95	0	0	0	1	1	0	0	0	2
44	1	0	21.51	0	0	0	0	13	0	0	0	1	1	0	0	4.27	12	52	22.32	4.14	3.38	0	0	0	1	1	0	3	0	5
29	0	0	19.21	0	0	0	0	1	1	0	0	0	1	0	0	4.55	12.2	30.27	46.44	4.09	4.74	0	0	0	1	1	0	1	0	4
40	0	0	19.88	0	0	0	0	5	0	0	0	0	1	0	0	4.83	12.6	201.38	36.36	3.83	5.11	0	0	0	1	1	0	0	0	2
36	0	0	23.06	0	0	0	0	7	0	0	0	0	1	0	0	5.38	13	95.52	31.08	4.12	5.56	0	0	0	1	1	0	0	0	2
37	0	0	22.48	0	0	0	0	13	0	0	0	0	1	0	0	4.66	13.7	27.71	68.07	4.3	5.19	0	0	0	1	1	0	2	0	4
36	0	0	20.08	0	0	0	0	4	0	0	0	0	1	0	0	5.22	13.2	40.63	22.75	5.54	5.18	0	0	0	1	1	0	0	0	2
35	0	0	17.97	0	0	0	0	0.5	1	0	0	1	1	0	0	4.94	13	53.52	35.93	4.64	5.26	0	0	0	1	1	0	2	0	6
30	0	0	21.23	0	0	0	0	1	0	0	0	0	1	0	0	4.83	12.5	94.1	41.9	3.52	8.25	0	0	0	1	1	0	0	0	2
35	0	0	31.73	0	0	0	0	3	0	0	0	0	1	0	0	5.22	13.1	193.53	23.53	4.12	7.33	0	0	0	1	1	0	0	0	2
48	0	0	24.74	0	0	0	0	23	0	0	0	0	1	0	0	5.27	14.1	81.9	37.15	6.09	6.57	0	0	0	1	1	0	1	0	3
49	0	0	24.71	0	0	0	0	20	0	0	0	0	1	0	0	5.27	14	52.62	48.28	4.79	6.89	0	0	0	1	1	0	1	0	3
30	0	0	21.09	0	0	0	0	0.5	0	0	0	0	1	0	0	4.72	12.6	123.41	61.16	4.01	3.23	0	0	0	1	1	0	0	0	1
41	0	0	26.56	0	0	0	0	5	0	0	0	0	1	0	0	5.11	12.6	47.12	47.88	4.4	5.18	0	0	0	1	1	0	1	0	3
39	0	0	23.8	0	0	0	0	4	0	0	0	1	1	1	0	4.94	11.7	107.88	43.11	5.21	6.59	0	0	0	1	1	0	1	0	2
34	0	0	19.67	0	0	0	0	3	0	0	0	0	1	0	0	4.44	13.6	58.6	30.34	4.04	3.33	0	0	0	1	1	0	2	0	4
44	0	0	27.41	0	0	0	0	9	0	0	0	0	1	0	0	5.49	12.6	35.82	45.17	4.2	5.76	0	0	0	1	1	0	0	0	2
41	0	0	24.48	0	0	0	0	15	0	0	0	0	1	0	0	5.27	13.8	100.78	28.49	4.61	6.19	0	0	0	1	1	0	1	0	3
40	0	0	24.09	0	0	0	0	2	1	0	0	0	1	0	0	5.11	13.6	72.98	34.92	5.52	4.37	0	0	0	1	1	0	2	0	5
34	0	0	19.49	0	0	0	0	2	0	0	0	0	1	0	0	4.66	12.9	79.07	24.91	4.07	6.57	0	0	0	1	1	0	0	0	2
39	0	0	19.17	0	0	0	0	2	0	0	0	0	1	0	0	4.83	13.4	97.52	85.37	3.81	4.81	0	0	0	1	1	0	1	0	3
37	0	0	16.5	0	0	0	0	2	0	0	0	0	1	0	0	4.72	13.4	82.17	42.38	4.04	6.51	0	0	0	1	1	0	1	0	3
34	0	0	21.71	0	0	0	0	0.5	1	0	0	0	1	0	0	4.44	12.2	112.24	46.65	3.78	5.38	0	0	0	1	1	0	1	0	4
41	0	0	21.78	0	0	0	0	2	0	0	0	0	1	0	0	4.83	12.9	125.27	22.7	6.11	3.7	0	0	0	1	1	0	0	0	1
30	0	0	23.58	0	0	0	0	3	0	0	0	0	1	0	0	4.72	12.7	42.06	34.19	3.26	4.97	0	0	0	1	1	0	0	0	1
39	0	0	21.62	0	0	0	0	6	1	0	0	0	1	1	0	5.27	11.6	46.81	35.42	3.6	5.95	0	0	0	1	1	0	0	0	3
31	0	0	21.87	0	0	0	0	2	0	0	0	0	1	0	0	5.49	12.6	102.35	40.06	5.93	4.83	0	0	0	1	1	0	0	0	2
36	0	0	17.8	0	0	0	0	6	0	0	0	0	1	0	0	5.11	13.4	246.32	45.56	4.48	3.21	0	0	0	1	1	0	0	0	2
42	0	0	24.81	0	0	0	0	11	0	0	0	0	1	0	0	4.83	14.4	75.5	43.86	5.49	5.09	0	0	0	1	1	0	2	0	4
46	0	0	19.01	0	0	0	0	18	0	0	0	1	1	0	0	5.11	13.3	23.5	27.39	4.82	5.05	0	0	0	1	1	0	0	0	2
34	0	0	24.85	0	0	0	0	6	0	0	0	0	1	0	0	5.11	13	78.17	51.1	4.9	7.37	0	0	0	1	1	0	1	0	3
38	0	0	22.71	0	0	0	0	18	0	0	0	0	1	0	0	5.33	13.3	50.89	26.92	4.35	7.67	0	0	0	1	1	0	1	0	2
43	0	0	25.9	0	0	0	0	18	0	0	0	0	1	0	0	5.11	14.6	231.51	36.58	5.05	4.64	0	0	0	1	1	0	2	0	4
33	0	0	19.13	0	0	0	0	5	0	0	0	0	1	0	0	5.27	13	88.53	24.48	3.65	3.72	0	0	0	1	1	0	2	0	4
38	0	0	20.04	0	0	0	0	1	0	0	0	1	1	0	0	4.88	13.3	87.27	45.72	4.77	7.35	0	0	0	1	1	0	0	0	1
35	0	0	18.52	0	0	0	0	5	0	0	0	0	1	0	0	4.72	12.9	46.74	21.17	3.68	4.53	0	0	0	1	1	0	1	0	2
39	0	0	22.95	0	0	0	0	10	0	0	0	0	1	0	0	5.05	13	50.22	27.78	4.22	6.82	0	0	0	1	1	0	1	0	3
43	0	0	22.6	0	0	0	0	7	0	0	0	0	1	0	0	5.22	12.5	105.63	38.48	4.43	5.98	0	0	0	1	1	0	0	0	1
44	1	0	27.55	0	0	0	0	18	0	0	0	0	1	0	0	4.88	13.4	41.82	32.71	4.53	5.31	0	0	0	1	1	0	4	0	6
44	0	0	21.19	0	0	0	0	12	1	0	0	0	1	0	0	5	13.5	58.02	26.95	5.34	5.77	0	0	0	1	1	0	1	0	4
41	0	0	20.63	0	0	0	0	10	0	0	0	0	1	0	0	4.77	13	69.34	30.43	4.84	8.16	0	0	0	1	1	0	2	0	4
48	0	0	24.37	0	0	0	0	19	0	0	0	0	1	1	0	4	11.4	99.25	36.53	5.96	4.33	0	0	0	1	1	0	1	0	3
31	0	0	20.73	0	0	0	0	1	0	0	0	0	1	0	0	4.33	14.4	72.65	51.17	4.92	5.35	0	0	0	1	1	0	0	0	2
41	0	0	21.91	0	0	0	0	3	0	0	0	0	1	0	0	4.94	13	87.72	55.84	6.11	4.26	0	0	0	1	1	0	0	0	2
37	0	0	19.22	0	0	0	0	9	0	0	0	0	1	0	0	4.72	13.2	65.57	36.36	4.3	4.52	0	0	0	1	1	0	0	0	1
40	0	0	23.6	0	0	0	0	12	0	0	0	0	1	0	0	5.88	13.2	24.65	45.81	4.04	6.34	0	0	0	1	1	0	0	0	2
30	0	0	23.11	0	0	0	0	0.5	0	0	0	0	1	0	0	4.5	12.7	62.56	35.14	4.79	4.7	0	0	0	1	1	0	0	0	1
37	0	0	21.37	0	0	0	0	2	0	0	0	0	1	1	0	4.94	11.9	110.24	42.95	3.57	4.85	0	0	0	1	1	0	2	0	4
35	0	0	17.47	0	0	0	0	5	0	0	0	0	1	0	0	4.88	12.4	45.97	51.99	4.56	3.75	0	0	0	1	1	0	0	0	2
40	0	0	22.17	0	0	0	0	8	0	0	0	0	1	0	0	5.94	12.8	258	38.32	4.64	5.41	0	0	0	1	1	0	2	0	4
37	0	0	19.07	0	0	0	0	6	1	0	0	1	1	0	0	4.61	13	25.35	46.25	2.95	4.74	0	0	0	1	1	0	0	0	3
30	0	0	24.33	0	0	0	0	4	0	0	0	0	1	0	0	4.55	13.9	93.14	62.24	4.09	4.81	0	0	0	1	1	0	2	0	3
43	0	0	23.67	0	0	0	0	15	0	0	0	0	1	1	0	5.22	11.7	55.93	44.79	4.07	4.77	0	0	0	1	1	0	0	0	2
39	0	0	17.54	0	0	0	0	12	0	0	0	0	1	0	0	4.72	13.1	81	33.45	3.86	6.06	0	0	0	1	1	0	0	0	1
38	0	0	22.87	0	0	0	0	1	1	0	0	0	1	0	0	4.72	13.9	86.37	42.82	4.84	4.5	0	0	0	1	1	0	0	0	3
35	0	0	18.49	0	0	0	0	6	1	0	0	0	1	0	0	4.77	13.3	433.96	23.88	5	4.31	0	0	0	1	1	0	1	0	4
30	0	0	16.63	0	0	0	0	2	0	0	0	0	1	0	0	5	12.7	130.51	28.04	4.38	6.54	0	0	0	1	1	0	2	0	4
44	0	0	21.99	0	0	0	0	11	1	0	0	1	1	0	0	5.16	13.5	158.89	36.73	5	5.03	0	0	0	1	1	0	2	0	5
40	0	0	19.63	0	0	0	0	9	0	0	0	0	1	0	0	4.38	13.4	72.67	40.38	4.35	4.68	0	0	0	1	1	0	1	0	3
30	0	0	24.05	0	0	0	0	1	0	0	0	0	1	0	0	5.77	12.7	131.25	26.77	6.06	6.95	0	0	0	1	1	0	0	0	1
39	0	0	19.94	0	0	0	0	14	0	0	0	0	1	0	0	4.72	13.5	244.27	31.82	5.31	4.24	0	0	0	1	1	0	0	0	2
44	0	0	16.69	0	0	0	0	16	0	0	0	0	1	0	0	4.44	12	103.52	44.41	3.37	7.32	0	0	0	1	1	0	1	0	3
31	0	0	22.82	0	0	0	0	2	0	0	0	0	1	0	0	4.44	13.4	49.43	52.81	4.95	6.77	0	0	0	1	1	0	1	0	3
32	0	0	21.08	0	0	0	0	2	0	0	0	0	1	0	0	4.38	12.7	39.88	29.39	3.55	4.33	0	0	0	1	1	0	2	0	3
36	0	0	20.31	0	0	0	0	4	0	0	0	0	1	0	0	5.38	13.6	26.36	20.9	3.68	8.06	0	0	0	1	1	0	0	0	2
48	0	0	20.8	0	0	0	0	20	0	0	0	0	1	0	0	5.16	12.7	84.96	47.67	4.56	4.68	0	0	0	1	1	0	1	0	3
31	0	0	20.08	0	0	0	0	2	0	0	0	0	1	0	0	4.88	13.2	184.34	51.71	3.6	6.51	0	0	0	1	1	0	0	0	1
39	0	0	22.55	0	0	0	0	16	0	0	0	0	1	0	0	4.88	12.8	85.12	61.62	5.34	6.72	0	0	0	1	1	0	1	0	3
48	0	0	23.37	0	0	0	0	17	0	0	0	0	1	0	0	5.27	13.8	68.22	50	4.48	4.08	0	0	0	1	1	0	0	0	2
33	0	0	22.37	0	0	0	0	0.5	0	0	0	0	1	0	0	4.88	13.3	31.17	27.46	5.02	6.3	0	0	0	1	1	0	1	0	3
46	1	0	23	0	0	0	0	14	0	0	0	0	1	0	0	4.83	12.2	45.23	26.23	4.53	6.14	0	0	0	1	1	0	3	0	5
40	0	0	21.08	0	0	0	0	6	0	0	0	0	1	0	0	4.94	13	70.26	33.33	3.76	6.22	0	0	0	1	1	0	2	0	4
48	0	0	21.74	0	0	0	0	20	0	0	0	0	1	1	0	4.77	11.6	34.65	55.29	5.62	5.06	0	0	0	1	1	0	0	0	2
44	0	0	21.11	0	0	0	0	8	1	0	0	0	1	0	0	4.27	12.7	103.07	32.96	3.6	4.35	0	0	0	1	1	0	0	0	3
48	1	0	19.22	0	0	0	0	18	0	0	0	0	1	0	0	4.27	12	67.63	49.64	3.88	4.81	0	0	0	1	1	0	3	0	5
32	0	0	20.29	0	0	0	0	3	0	0	0	0	1	0	0	4.77	12.4	127.16	32.82	4.35	6.33	0	0	0	1	1	0	1	0	2
30	0	0	21.19	0	0	0	0	2	0	0	0	0	1	0	0	5.22	12.4	31.59	24.71	4.04	6.59	0	0	0	1	1	0	0	0	1
31	0	0	25.83	0	0	0	0	0.5	0	0	0	0	1	0	0	5.38	13.4	180.34	23.84	5.46	6.02	0	0	0	1	1	0	1	0	3
47	0	0	19.96	0	0	0	0	20	0	0	0	0	1	0	0	4.88	13	149.94	55.34	4.43	5.37	0	0	0	1	1	0	2	0	3
46	0	0	27.09	0	0	0	0	18	0	0	0	0	1	0	0	5.27	13.4	50.6	31.35	4.74	7.2	0	0	0	1	1	0	1	0	3
35	0	0	21.04	0	0	0	0	4	0	0	0	0	1	0	0	5	13.6	74.65	28.12	4.01	6.03	0	0	0	1	1	0	0	0	2
46	0	0	27.79	0	0	0	0	14	0	0	0	0	1	0	0	5.33	13.6	72.71	35.06	5.41	5.43	0	0	0	1	1	0	1	0	3
36	0	0	19.55	0	0	0	0	1	0	0	0	0	1	0	0	5.05	12.5	94.55	26.87	3.65	7.88	0	0	0	1	1	0	0	0	2
42	0	0	22.68	0	0	0	0	15	0	0	0	0	1	0	0	4.77	12.5	48.78	42.09	3.68	7.16	0	0	0	1	1	0	2	0	4
35	0	0	19.09	0	0	0	0	9	0	0	0	0	1	0	0	5.49	14.2	116.71	84.35	4.35	8.38	0	0	0	1	1	0	1	0	3
45	0	0	18.75	0	0	0	0	14	0	0	0	0	1	0	0	5.05	14.2	61.28	30.32	4.27	7.43	0	0	0	1	1	0	2	0	4
46	0	0	23.23	0	0	0	0	22	0	0	0	0	1	0	0	4.66	12.4	68.78	22.15	4.17	4.36	0	0	0	1	1	0	2	0	4
40	0	0	19.29	0	0	0	0	7	0	0	0	0	1	0	0	5.16	13.2	38.96	25.45	4.22	6.27	0	0	0	1	1	0	1	0	3
46	0	0	20.54	0	0	0	0	21	0	0	0	0	1	0	0	4.94	13.2	185.87	30.47	5.39	4.54	0	0	0	1	1	0	2	0	3
43	0	0	20.21	0	0	0	0	8	0	0	0	0	1	0	0	4.11	13.7	118.6	48.25	3.76	6.42	0	0	0	1	1	0	2	0	4
47	0	0	23.91	0	0	0	0	19	0	0	0	0	1	0	0	4.83	12.4	57.23	23.71	5.39	7.68	0	0	0	1	1	0	0	0	2
26	0	0	25.41	0	0	0	0	1	0	0	0	0	1	0	0	4.66	12.5	66.24	34.5	4.74	5.46	0	0	0	1	1	0	1	0	2
43	0	0	27.06	0	0	0	0	12	0	0	0	0	1	0	0	5.11	13.8	83.72	47.18	5.28	7.36	0	0	0	1	1	0	1	0	3
33	0	0	20.57	0	0	0	0	2	0	0	0	0	1	0	0	4.33	13.7	61.79	32.42	5.39	6.05	0	0	0	1	1	0	0	0	1
38	0	0	22.26	0	0	0	0	9	0	0	0	1	1	0	0	4.72	14.8	84.15	45.49	3.96	5.21	0	0	0	1	1	0	1	0	3
35	0	0	21.39	0	0	0	0	8	0	0	0	0	1	0	0	4.77	14.2	101.77	33.72	4.53	6.58	0	0	0	1	1	0	2	0	3
25	0	0	20.15	0	0	0	0	1	0	0	0	0	1	0	0	4.5	13	41.95	30.87	5.1	8.47	0	0	0	1	1	0	0	0	2
38	0	0	29.72	0	0	0	0	11	0	0	0	0	1	0	0	5.38	13.7	84.28	28.96	5.46	4.77	0	0	0	1	1	0	0	0	1
49	1	0	23.07	0	0	0	0	13	1	0	0	0	1	0	0	5.11	13.8	62.2	33.6	3.83	4.72	0	0	0	1	1	0	4	0	7
45	0	0	22.26	0	0	0	0	20	0	0	0	1	1	0	0	5.16	13.2	77.23	29.96	4.87	4.38	0	0	0	1	1	0	1	0	3
44	0	0	24.66	0	0	0	0	14	0	0	0	0	1	0	0	4.77	14.1	143.76	46.74	3.78	4.65	0	0	0	1	1	0	2	0	4
32	0	0	19.26	0	0	0	0	1	0	0	0	0	1	0	0	4.72	13.7	149.52	57.87	4.38	5.21	0	0	0	1	1	0	0	0	2
33	0	0	17.57	0	0	0	0	2	0	0	0	0	1	0	0	4.61	13.9	129.05	47.89	4.61	5.77	0	0	0	1	1	0	1	0	3
47	1	0	21.24	0	0	0	0	17	0	0	0	0	1	0	0	4.72	13.6	161.96	43.7	5.75	4.98	0	0	0	1	1	0	3	0	5
34	0	0	21.71	0	0	0	0	5	0	0	0	0	1	1	0	4.44	11.6	40.67	37.36	4.43	3.07	0	0	0	1	1	0	2	0	4
35	0	0	16.33	0	0	0	0	2	1	0	0	0	1	0	0	4.94	13	64.87	50.87	3.52	3.97	0	0	0	1	1	0	0	0	3
25	0	0	18.55	0	0	0	0	1	0	0	0	0	1	1	0	5.16	11.6	50.78	29.06	4.14	4.82	0	0	0	1	1	0	2	0	4
39	0	0	22.74	0	0	0	0	7	0	0	0	1	1	0	0	4.83	12.6	61.16	23.7	5.28	4.52	0	0	0	1	1	0	0	0	2
36	0	0	20.88	0	0	0	0	7	0	0	0	0	1	0	0	4.61	13.8	73.93	32.6	4.04	6.05	0	0	0	1	1	0	2	0	4
41	0	0	26.47	0	0	0	0	9	1	0	0	1	1	0	0	5.16	12.7	45.1	27.12	3.63	6.9	0	0	0	1	1	0	2	0	5
35	0	0	23.6	0	0	0	0	3	0	0	0	0	1	0	0	5	12.5	87.23	22.22	4.09	3.19	0	0	0	1	1	0	0	0	2
40	0	0	25.11	0	0	0	0	8	1	0	0	0	1	0	0	4.77	13.2	53.16	60.07	4.58	5.4	0	0	0	1	1	0	0	0	3
27	0	0	29.34	0	0	0	0	1	0	0	0	0	1	0	0	4.83	13.1	70.13	38.21	5.1	8.32	0	0	0	1	1	0	0	0	1
30	0	0	25.61	0	0	0	0	1	0	0	0	0	1	0	0	5.11	12.6	58.31	42.81	3.83	3.6	0	0	0	1	1	0	0	0	2
35	0	0	22.03	0	0	0	0	7	0	0	0	0	1	0	0	5.38	12.9	95.41	34.44	4.12	3.26	0	0	0	1	1	0	1	0	3
32	0	0	24.99	0	0	0	0	2	0	0	0	0	1	0	0	4.77	14	189.85	46.53	5.44	4.93	0	0	0	1	1	0	1	0	3
40	0	0	21.74	0	0	0	0	15	0	0	0	0	1	0	0	4.16	12.5	131.81	49.69	4.51	3.67	0	0	0	1	1	0	0	0	4
45	1	0	23.13	0	0	0	0	14	0	0	0	0	1	0	0	4.94	13.2	45.39	32.99	5.57	5	0	0	0	1	1	0	3	0	5
37	0	0	24.58	0	0	0	0	5	1	0	0	0	1	0	0	5.33	13.1	120.17	35.07	5.75	5.78	0	0	0	1	1	0	1	0	4
43	0	0	24.61	0	0	0	0	15	0	0	0	0	1	0	0	5.16	13.2	70.29	41.51	5.57	6.01	0	0	0	1	1	0	0	0	2
46	0	0	23.58	0	0	0	0	21	0	0	0	0	1	0	0	5.27	13.9	143.79	44.84	3.94	4.9	0	0	0	1	1	0	1	0	3
47	0	0	25.4	0	0	0	0	19	0	0	0	0	1	0	0	4.72	13.7	70.47	32.01	5	8.19	0	0	0	1	1	0	1	0	3
37	0	0	19.36	0	0	0	0	6	0	0	0	0	1	0	0	4.72	13.7	77.14	24.47	3.91	4.02	0	0	0	1	1	0	0	0	2
29	1	0	18.85	0	0	0	0	1	0	0	0	0	1	0	0	4.61	14.5	32.42	24.4	5.15	6.8	0	0	0	1	1	0	5	0	6
32	0	0	22.09	0	0	0	0	1	0	0	0	0	1	0	0	5.49	14.2	23.41	48.75	4.66	4.8	0	0	0	1	1	0	0	0	1
46	0	0	24.04	0	0	0	0	16	0	0	0	0	1	0	0	5.16	12.7	180.41	46.29	5.05	4.26	0	0	0	1	1	0	0	0	2
43	0	0	23.22	0	0	0	0	17	0	0	0	0	1	0	0	4.61	13.7	121.65	90.75	4.48	6.66	0	0	0	1	1	0	2	0	4
41	0	0	21.36	0	0	0	0	8	0	0	0	1	1	0	0	4.72	12.8	31.37	37.62	4.48	6.33	0	0	0	1	1	0	0	0	1
41	0	0	20.21	0	0	0	0	4	1	0	0	0	1	0	0	4.77	12.8	26.31	36.75	3.65	5.67	0	0	0	1	1	0	1	0	4
34	0	0	25.83	0	0	0	0	3	0	0	0	0	1	0	0	5.22	12.2	120.69	23.08	2.85	4.35	0	0	0	1	1	0	1	0	3
35	1	0	22.49	0	0	0	0	13	0	0	0	0	1	0	0	4.66	12.3	24.58	42.03	4.01	3.9	0	0	0	1	1	0	3	0	4
33	0	0	24.21	0	0	0	0	6	0	0	0	0	1	0	0	4.33	12.7	113.74	38.84	4.35	7.12	0	0	0	1	1	0	0	0	2
49	0	0	22.4	0	0	0	0	17	0	0	0	0	1	0	0	5.11	13.7	142.35	25.8	4.48	6.08	0	0	0	1	1	0	2	0	4
36	1	0	23.38	0	0	0	0	11	0	0	0	0	1	0	0	4.83	14	77.07	57.72	5.28	4.74	0	0	0	1	1	0	3	0	5
35	0	0	25.27	0	0	0	0	6	1	0	0	0	1	0	0	5	13.3	41.1	42.58	5.08	5.74	0	0	0	1	1	0	0	0	3
39	0	0	26.71	0	0	0	0	7	0	0	0	0	1	0	0	5.16	13.6	23.46	35.06	5.18	5.28	0	0	0	1	1	0	0	0	1
29	0	0	20.22	0	0	0	0	3	0	0	0	0	1	0	0	4.83	12.3	112.71	28.73	5.26	4.84	0	0	0	1	1	0	0	0	2
33	0	0	19.26	0	0	0	0	2	1	0	0	0	1	0	0	5.22	12	40.31	24.01	4.71	3.72	0	0	0	1	1	0	0	0	3
31	0	0	22.05	0	0	0	0	3	0	0	0	0	1	0	0	4.88	13.6	75.81	47.81	3.6	2.78	0	0	0	1	1	0	0	0	1
29	0	0	19.41	0	0	0	0	1	0	0	0	0	1	0	0	4.66	13	72.71	47.18	3.91	5.04	0	0	0	1	1	0	0	0	1
37	0	0	23.81	0	0	0	0	5	0	0	0	0	1	0	0	4.33	12.5	26.22	21.03	3.57	5.2	0	0	0	1	1	0	2	0	4
37	0	0	25	0	0	0	0	5	0	0	0	0	1	0	0	5	12.9	61.52	51.59	5.02	6.74	0	0	0	1	1	0	0	0	2
41	1	0	20.67	0	0	0	0	5	0	0	0	0	1	0	0	4.72	12.5	37.17	39.83	4.51	4.38	0	0	0	1	1	0	4	0	6
39	0	0	20.94	0	0	0	0	7	0	0	0	0	1	0	0	5.27	12.3	61.66	50.47	4.27	5.69	0	0	0	1	1	0	1	0	3
39	0	0	22.33	0	0	0	0	6	0	0	0	0	1	0	0	4.88	12.7	85.07	23.3	4.09	3.09	0	0	0	1	1	0	0	0	2
46	0	0	23.7	0	0	0	0	16	1	0	0	0	1	0	0	5.66	13.6	55.59	36.7	5.1	5.76	0	0	0	1	1	0	1	0	4
45	0	0	21.25	0	0	0	0	16	0	0	0	0	1	0	0	5.66	13.4	88.31	74.22	4.87	7.01	0	0	0	1	1	0	1	0	3
46	0	0	25.1	0	0	0	0	15	0	0	0	0	1	0	0	5	12.6	84.37	32.43	4.69	11.19	0	0	0	1	1	0	0	0	2
27	0	0	25.86	0	0	0	0	0.5	0	0	0	0	1	0	0	4.77	13.4	29.37	23.05	4.27	4.5	0	0	0	1	1	0	1	0	2
45	0	0	23.86	0	0	0	0	9	0	0	0	0	1	0	0	5.38	13.5	57.34	54.41	5.28	6.61	0	0	0	1	1	0	0	0	2
35	0	0	22.99	0	0	0	0	6	0	0	0	0	1	0	0	5	14	66.33	38.93	4.58	6.04	0	0	0	1	1	0	1	0	3
43	0	0	21.52	0	0	0	0	6	0	0	0	0	1	0	0	6.55	12.4	50.76	34.71	6.11	7.91	0	0	0	1	1	0	1	0	3
42	0	0	23.22	0	0	0	0	9	0	0	0	0	1	0	0	5.27	13.6	79.66	29.87	4.71	5.22	0	0	0	1	1	0	0	0	1
43	1	0	22.82	0	0	0	0	10	0	0	0	0	1	0	0	5.11	13.9	84.51	56.46	4.84	5.01	0	0	0	1	1	0	5	0	7
38	0	0	20.38	0	0	0	0	7	0	0	0	0	1	0	0	4.83	13.5	32.94	28.83	4.79	5.16	0	0	0	1	1	0	2	0	4
40	0	0	23.89	0	0	0	0	9	0	0	0	0	1	0	0	5.44	13	80.2	23.34	5.15	5.46	0	0	0	1	1	0	0	0	2
34	0	0	21.07	0	0	0	0	3	0	0	0	0	1	0	0	5.22	12.7	49.3	31.53	4.22	5.63	0	0	0	1	1	0	0	0	2
31	0	0	21.38	0	0	0	0	2	0	0	0	0	1	0	0	5	13	152.46	41.5	5.13	5.08	0	0	0	1	1	0	2	0	4
34	0	0	18.77	0	0	0	0	1	0	0	0	0	1	0	0	4.88	12.7	41.23	41.67	3.7	6.36	0	0	0	1	1	0	0	0	3
36	0	0	25.21	0	0	0	0	5	0	0	0	0	1	0	0	5.38	13.6	70.04	29.74	3.13	5.8	0	0	0	1	1	0	1	0	3
38	0	0	20.66	0	0	0	0	3	0	0	0	0	1	1	0	4.77	11.8	47.32	49.44	3.7	4.68	0	0	0	1	1	0	0	0	2
39	0	0	22.52	0	0	0	0	9	0	0	0	0	1	0	0	5.11	13.8	26.83	44.74	5.96	6.48	0	0	0	1	1	0	1	0	3
39	0	0	19.08	0	0	0	0	8	0	0	0	0	1	0	0	4.38	13.3	26.16	52.39	5.39	3.87	0	0	0	1	1	0	1	0	3
33	0	0	20.22	0	0	0	0	0.5	0	0	0	0	1	0	0	4.94	13.2	125.16	38.94	4.38	6.73	0	0	0	1	1	0	0	0	1
46	0	0	23.13	0	0	0	0	15	0	0	0	0	1	0	0	5.05	13.2	37.03	46.8	4.79	4.28	0	0	0	1	1	0	2	0	4
31	0	0	18.13	0	0	0	0	1	0	0	0	1	1	0	0	5	12.2	48.2	31.17	4.74	6.24	0	0	0	1	1	0	1	0	2
31	0	0	29.12	0	0	0	0	0.5	0	0	0	0	1	0	0	4.83	14.6	180.46	24.32	4.58	7.53	0	0	0	1	1	0	1	0	3
37	0	0	23.7	0	0	0	0	6	0	0	0	0	1	0	0	5.38	13.3	58.53	35.29	4.77	4.31	0	0	0	1	1	0	0	0	2
44	0	0	25.14	0	0	0	0	10	1	0	0	1	1	0	0	4.77	13.8	49.3	46.69	5.08	3.98	0	0	0	1	1	0	1	0	4
40	0	0	22.15	0	0	0	0	13	0	0	0	1	1	0	0	4.94	14	37.37	36.1	4.64	4.69	0	0	0	1	1	0	0	0	2
33	0	0	15.88	0	0	0	0	6	0	0	0	0	1	0	0	4.27	13.1	35.7	42.34	5.52	5.41	0	0	0	1	1	0	0	0	2
36	0	0	24.73	0	0	0	0	9	0	0	0	1	1	0	0	4.55	12.6	173.72	49.11	5.1	3.97	0	0	0	1	1	0	1	0	3
40	0	0	22.03	0	0	0	0	6	0	0	0	0	1	0	0	5.27	13.1	38.74	38.89	5.13	4.6	0	0	0	1	1	0	1	0	3
47	0	0	23.12	0	0	0	0	19	0	0	0	0	1	0	0	5.66	12.6	44.22	65.28	4.58	4.97	0	0	0	1	1	0	0	0	2
31	0	0	19.38	0	0	0	0	1	0	0	0	0	1	1	0	4.88	11.8	48.71	32.97	3.7	5.76	0	0	0	1	1	0	1	0	3
37	0	0	18.97	0	0	0	0	14	0	0	0	0	1	0	0	5.22	13.7	317.28	71.13	4.22	5.36	0	0	0	1	1	0	0	0	1
34	0	0	17.95	0	0	0	0	6	0	0	0	0	1	0	0	5.11	13.2	199.24	45.68	4.77	5.91	0	0	0	1	1	0	1	0	3
32	0	0	25.97	0	0	0	0	2	0	0	0	0	1	0	0	4.38	12.4	92.87	76.67	3.94	4.63	0	0	0	1	1	0	1	0	3
33	0	0	18.82	0	0	0	0	0.5	0	0	0	0	1	0	0	5	14	126.6	25.25	4.87	3.98	0	0	0	1	1	0	0	0	2
37	0	0	19.57	0	0	0	0	6	0	0	0	0	1	0	0	5	12.9	59.19	28.63	3.76	5.55	0	0	0	1	1	0	1	0	3
38	0	0	24.04	0	0	0	0	13	0	0	0	0	1	0	0	4.94	12.8	153.31	20.81	4.95	7.55	0	0	0	1	1	0	2	0	4
47	1	0	23.96	0	0	0	0	13	1	0	0	0	1	0	0	5.05	13.4	49.39	47.21	4.4	5.32	0	0	0	1	1	0	4	0	7
30	0	0	23.1	0	0	0	0	0.5	0	0	0	0	1	0	0	4.61	13.1	30.4	26.77	5.15	3.98	0	0	0	1	1	0	2	0	3
30	0	0	18.07	0	0	0	0	1	0	0	0	0	1	0	0	4.33	12.3	45.66	34.78	5.13	4.4	0	0	0	1	1	0	0	0	1
36	0	0	26.57	0	0	0	0	3	0	0	0	0	1	1	0	4.83	11.5	66.49	30.97	3.29	5.77	0	0	0	1	1	0	0	0	2
38	0	0	23.92	0	0	0	0	3	1	0	0	0	1	0	0	4.33	13.1	136.77	30.85	5.18	6.16	0	0	0	1	1	0	2	0	5
30	0	0	22.11	0	0	0	0	1	0	0	0	0	1	0	0	4.55	13.2	146.3	40	3.55	5.1	0	0	0	1	1	0	0	0	1
45	0	0	18.4	0	0	0	0	19	0	0	0	0	1	0	0	4.77	13.5	74.47	74.18	5.08	5.37	0	0	0	1	1	0	0	0	1
42	0	0	24.95	0	0	0	0	10	0	0	0	0	1	0	0	4.33	12.1	37.5	30.39	4.09	4.72	0	0	0	1	1	0	2	0	4
38	0	0	21.11	0	0	0	0	2	0	0	0	0	1	0	0	5.05	12.9	125.11	26.52	5.91	4.88	0	0	0	1	1	0	0	0	2
28	0	0	18.02	0	0	0	0	2	0	0	0	0	1	0	0	5.22	12.9	37.05	24.64	4.9	6.66	0	0	0	1	1	0	0	0	1
33	0	0	19.29	0	0	0	0	7	0	0	0	0	1	0	0	4.72	12.3	32.42	41.55	4.3	5.37	0	0	0	1	1	0	1	0	3
48	0	0	22.55	0	0	0	0	14	0	0	0	0	1	0	0	5.27	14.1	137.92	43.49	4.38	4.44	0	0	0	1	1	0	2	0	4
37	0	0	28.81	0	0	0	0	13	0	0	0	0	1	0	0	5.16	12.9	84.55	33.9	5.44	3.93	0	0	0	1	1	0	0	0	2
37	0	0	27.93	0	0	0	0	7	1	0	0	0	1	0	0	5.61	13.2	86.55	47.18	5.13	6.6	0	0	0	1	1	0	1	0	4
26	0	0	24.03	0	0	0	0	1	0	0	0	0	1	0	0	4.83	12.6	40.72	30.61	3.94	4.76	0	0	0	1	1	0	0	0	1
38	1	0	21.53	0	0	0	0	9	1	0	0	0	1	0	0	4.72	13.2	47.14	29.79	4.48	6.2	0	0	0	1	1	0	3	0	6
37	0	0	22.36	0	0	0	0	7	0	0	0	0	1	0	0	4.83	13.1	140.28	42.46	4.22	6.21	0	0	0	1	1	0	2	0	3
30	1	0	23.79	0	0	0	0	1	0	0	0	0	1	0	0	4.27	12.2	133.09	42.15	3.73	4.55	0	0	0	1	1	0	4	0	6
35	0	0	17.17	0	0	0	0	1	0	0	0	0	1	1	0	4.38	11.8	117.74	57.24	5.26	5.01	0	0	0	1	1	0	1	0	2
42	0	0	18.98	0	0	0	0	16	0	0	0	0	1	0	0	4.88	13.3	77.9	47	3.6	5.05	0	0	0	1	1	0	0	0	2
38	0	0	21.92	0	0	0	0	5	0	0	0	0	1	0	0	4.61	13	93.86	42.12	3.99	4.69	0	0	0	1	1	0	1	0	3
47	0	0	17.4	0	0	0	0	11	1	0	0	0	1	0	0	5.11	12.6	38.15	23.1	5.28	5.45	0	0	0	1	1	0	2	0	5
31	0	0	16.87	0	0	0	0	6	0	0	0	0	1	0	0	4.44	12.7	140.59	42.72	5.96	3.7	0	0	0	1	1	0	1	0	3
35	0	0	20.37	0	0	0	0	2	0	0	0	0	1	0	0	4.5	14.5	43.16	57.41	3.63	5.56	0	0	0	1	1	0	2	0	4
36	0	0	18.04	0	0	0	0	5	0	0	0	0	1	0	0	4.61	13.2	46.04	27.14	3.5	4.05	0	0	0	1	1	0	1	0	2
38	0	0	20.07	0	0	0	0	4	0	0	0	0	1	0	0	5.22	12.6	23.5	23.51	4.51	3.11	0	0	0	1	1	0	0	0	2
39	0	0	16.08	0	0	0	0	4	0	0	0	0	1	0	0	4.55	13.5	97.99	62.9	3.81	5.65	0	0	0	1	1	0	0	0	2
35	0	0	19.52	0	0	0	0	3	0	0	0	0	1	0	0	4.38	12.7	319.66	34.11	4.38	5.08	0	0	0	1	1	0	1	0	3
40	0	0	18.68	0	0	0	0	2	0	0	0	1	1	0	0	4.77	13	31.86	25.58	3.99	4.46	0	0	0	1	1	0	0	0	2
32	0	0	24.2	0	0	0	0	6	0	0	0	0	1	0	0	4.83	12.9	52.62	60.33	3.73	5.37	0	0	0	1	1	0	2	0	4
35	0	0	21.5	0	0	0	0	5	0	0	0	0	1	1	0	5	10.4	180.97	21.43	3.52	4.19	0	0	0	1	1	0	2	0	4
36	0	0	20.37	0	0	0	0	7	0	0	0	0	1	0	0	4.94	13	63.66	28.13	3.63	7.67	0	0	0	1	1	0	0	0	1
40	0	0	25.52	0	0	0	0	10	0	0	0	0	1	0	0	5.22	14.2	148.17	23.83	5.52	3.58	0	0	0	1	1	0	0	0	2
37	0	0	20.15	0	0	0	0	9	0	0	0	0	1	0	0	4.38	14.4	50.94	45.16	5.59	5.38	0	0	0	1	1	0	0	0	2
34	0	0	26.01	0	0	0	0	1	1	0	0	0	1	0	0	4.77	12.6	39.55	30.18	5.34	5.97	0	0	0	1	1	0	2	0	5
33	0	0	20.43	0	0	0	0	8	0	0	0	0	1	0	0	4.66	13	137.76	50.95	4.04	5.88	0	0	0	1	1	0	2	0	4
45	0	0	27.32	0	0	0	0	12	1	0	0	0	1	0	0	5.11	13.4	213.04	62.87	4.66	5.26	0	0	0	1	1	0	1	0	4
34	0	0	30.73	0	0	0	0	7	0	0	0	0	1	0	0	4.83	12.9	45.05	35.38	3.83	6.43	0	0	0	1	1	0	0	0	2
47	0	0	22.97	0	0	0	0	18	0	0	0	0	1	0	0	5	13.4	51.88	21.77	4.66	7.4	0	0	0	1	1	0	2	0	4
39	0	0	26.44	0	0	0	0	8	0	0	0	0	1	0	0	5.27	14.1	42.63	28.37	5.39	6.87	0	0	0	1	1	0	0	0	2
39	0	0	23.41	0	0	0	0	9	0	0	0	0	1	0	0	5.11	12.7	87.66	62.5	4.58	8.56	0	0	0	1	1	0	0	0	2
29	0	0	20.73	0	0	0	0	9	0	0	0	0	1	0	0	5.49	12.7	124.66	36.69	4.56	4.28	0	0	0	1	1	0	0	0	1
44	1	0	19.79	0	0	0	0	15	0	0	0	0	1	0	0	5.16	12.8	56.13	38	4.43	4.88	0	0	0	1	1	0	7	0	9
24	0	0	24.24	0	0	0	0	1	0	0	0	0	1	0	0	5.49	13.2	42.58	22.14	4.53	6.8	0	0	0	1	1	0	1	0	2
35	0	0	21	0	0	0	0	2	0	0	0	0	1	0	0	4	13.3	187.74	38.87	4.4	5.9	0	0	0	1	1	0	0	0	1
47	1	0	19.62	0	0	0	0	21	0	0	0	0	1	0	0	5.49	13.2	117.34	24.82	6.06	6	0	0	0	1	1	0	4	0	5
38	0	0	26.95	0	0	0	0	10	0	0	0	0	1	0	0	5.05	12.9	142.03	34.33	4.87	5.59	0	0	0	1	1	0	0	0	2
30	0	0	25.83	0	0	0	0	2	0	0	0	0	1	1	0	5.27	11.7	29.35	33.88	5.57	4.59	0	0	0	1	1	0	0	0	2
34	0	0	21.68	0	0	0	0	3	0	0	0	0	1	0	0	4.72	12.2	29.1	44.77	4.2	4.54	0	0	0	1	1	0	0	0	1
43	0	0	24.26	0	0	0	0	13	0	0	0	0	1	0	0	5.22	12.6	66.92	30.96	3.96	6.43	0	0	0	1	1	0	1	0	3
28	0	0	19.18	0	0	0	0	6	0	0	0	0	1	0	0	4.61	12.1	68.11	35.24	4.74	3.16	0	0	0	1	1	0	1	0	2
27	0	0	22.46	0	0	0	0	2	0	0	0	0	1	0	0	4.83	12.9	52.74	69.54	3.99	6.63	0	0	0	1	1	0	0	0	1
31	0	0	18.72	0	0	0	0	6	0	0	0	0	1	0	0	4.88	13.4	44.22	21.63	4.43	3.25	0	0	0	1	1	0	0	0	1
47	0	0	33.63	0	0	0	0	9	0	0	0	0	1	0	0	4.88	14.2	172.34	38.34	4.92	6.02	0	0	0	1	1	0	0	0	1
34	0	0	21.63	0	0	0	0	2	0	0	0	0	1	0	0	4.88	12.7	121.56	55.48	2.87	4.64	0	0	0	1	1	0	0	0	2
39	0	0	20.26	0	0	0	0	10	0	0	0	0	1	0	0	5	13.5	210.99	23.92	5.08	4.35	0	0	0	1	1	0	2	0	4
39	0	0	17.25	0	0	0	0	13	0	0	0	0	1	0	0	5.22	13.2	534.97	37.23	5.62	4.3	0	0	0	1	1	0	0	0	2
38	0	0	23.23	0	0	0	0	16	0	0	0	0	1	0	0	5.33	14.6	167.09	36.76	3.83	6.34	0	0	0	1	1	0	2	0	4
38	0	0	24.15	0	0	0	0	14	0	0	0	0	1	0	0	5.33	13.3	74.13	40.19	4.48	6.04	0	0	0	1	1	0	1	0	3
45	0	0	19.96	0	0	0	0	15	0	0	0	0	1	0	0	4.83	12.9	126.37	36.89	3.68	5.66	0	0	0	1	1	0	1	0	3
42	0	0	22.2	0	0	0	0	12	0	0	0	0	1	0	0	4.88	13.1	82.6	44.53	3.86	5.79	0	0	0	1	1	0	2	0	4
42	0	0	22.36	0	0	0	0	11	1	0	0	0	1	0	0	4.44	13.2	25.12	47.16	5.08	5.15	0	0	0	1	1	0	2	0	5
40	0	0	24.33	0	0	0	0	11	1	0	0	0	1	0	0	4.44	13.4	39.03	47.81	3.47	7.48	0	0	0	1	1	0	0	0	3
46	0	0	22.03	0	0	0	0	12	0	0	0	0	1	0	0	4.61	12.6	23.75	26.52	5.78	6.7	0	0	0	1	1	0	2	0	4
48	0	0	22.94	0	0	0	0	21	0	0	0	1	1	0	0	4.61	13.6	49.79	51.76	4.35	5.55	0	0	0	1	1	0	1	0	3
44	0	0	25.68	0	0	0	0	13	0	0	0	0	1	0	0	4.55	14.3	59.21	45.11	4.2	6.33	0	0	0	1	1	0	0	0	2
32	0	0	20.64	0	0	0	0	3	0	0	0	0	1	0	0	5	12.3	44.54	26.01	4.27	5.94	0	0	0	1	1	0	0	0	2
31	0	0	19.93	0	0	0	0	5	0	0	0	0	1	0	0	5.05	14	42.47	45.37	3.6	5.93	0	0	0	1	1	0	0	0	2
39	0	0	26.69	0	0	0	0	7	0	0	0	0	1	0	0	5.16	13.8	170.48	29.46	4.82	8.06	0	0	0	1	1	0	1	0	3
36	0	0	23.26	0	0	0	0	1	0	0	0	0	1	0	0	4.61	12.5	44.74	35.96	5.08	5.48	0	0	0	1	1	0	0	0	2
37	0	0	19.89	0	0	0	0	8	0	0	0	0	1	0	0	4.11	12.8	51.79	58.55	3.78	3.6	0	0	0	1	1	0	1	0	2
49	0	0	18.51	0	0	0	0	11	1	0	0	1	1	0	0	4.66	12.6	82.15	55.98	3.65	3.54	0	0	0	1	1	0	0	0	3
46	1	0	23.11	0	0	0	0	17	0	0	0	0	1	0	0	5.16	14.5	77.68	51.33	4.95	3.74	0	0	0	1	1	0	3	0	5
36	0	0	18.32	0	0	0	0	5	0	0	0	0	1	0	0	4.77	13.1	66.29	40.48	4.2	3.64	0	0	0	1	1	0	1	0	3
47	0	0	21.06	0	0	0	0	14	0	0	0	0	1	0	0	4.94	13.3	113.95	78.15	4.71	4.15	0	0	0	1	1	0	1	0	3
36	0	0	24.68	0	0	0	0	3	0	0	0	0	1	1	0	5.16	11.9	55.64	32.33	3.96	3.07	0	0	0	1	1	0	0	0	2
47	0	0	25.95	0	0	0	0	19	0	0	0	0	1	0	0	5.11	12.1	68.49	31.27	5.78	6.6	0	0	0	1	1	0	1	0	3
29	0	0	22.07	0	0	0	0	7	0	0	0	0	1	0	0	4.72	13.4	53.84	29.11	5.18	6.33	0	0	0	1	1	0	1	0	3
41	0	0	26.53	0	0	0	0	13	0	0	0	0	1	0	0	4.83	14.1	132.42	56.44	5.49	6.35	0	0	0	1	1	0	0	0	2
35	0	0	19.57	0	0	0	0	6	0	0	0	0	1	0	0	4.55	13.5	86.89	56.97	3.34	6.36	0	0	0	1	1	0	2	0	4
43	0	0	20.56	0	0	0	0	16	0	0	0	0	1	0	0	4.94	12.6	70.22	45.57	4.4	4.6	0	0	0	1	1	0	1	0	3
41	0	0	21.07	0	0	0	0	7	0	0	0	1	1	0	0	4.94	13.9	198.39	52.53	6.03	5.48	0	0	0	1	1	0	0	0	1
34	0	0	21.84	0	0	0	0	4	0	0	0	0	1	0	0	5.16	12.1	37.5	46.23	4.25	5.45	0	0	0	1	1	0	0	0	2
43	0	0	20.1	0	0	0	0	17	1	0	0	0	1	0	0	5	14.5	61.41	53.77	5.83	3.51	0	0	0	1	1	0	1	0	4
34	0	0	18.96	0	0	0	0	8	0	0	0	0	1	0	0	4.66	12.8	93.21	38.55	3.42	6.54	0	0	0	1	1	0	1	0	3
44	0	0	26.77	0	0	0	0	18	0	0	0	0	1	0	0	5.72	13	95.03	26.37	4.45	6.65	0	0	0	1	1	0	1	0	3
31	0	0	21.49	0	0	0	0	1	0	0	0	0	1	0	0	5	12.6	51.01	26.07	4.33	4.98	0	0	0	1	1	0	0	0	2
35	0	0	30.05	0	0	0	0	6	0	0	0	0	1	0	0	5.44	12.8	24.81	22.96	4.14	8.4	0	0	0	1	1	0	0	0	2
36	0	0	18.6	0	0	0	0	9	0	0	0	0	1	0	0	5.55	14	94.62	30.86	4.69	3.67	0	0	0	1	1	0	2	0	4
38	0	0	25.75	0	0	0	0	12	1	0	0	0	1	0	0	4.66	12.6	36.65	26.88	3.65	6.23	0	0	0	1	1	0	0	0	3
32	0	0	19.74	0	0	0	0	1	0	0	0	0	1	0	0	4.66	12.8	76.33	40.06	4.64	6.28	0	0	0	1	1	0	1	0	3
42	0	0	29.17	0	0	0	0	9	1	0	0	0	1	1	0	5.27	11.8	100.82	31.37	4.9	3.54	0	0	0	1	1	0	1	0	4
33	0	0	18.1	0	0	0	0	4	0	0	0	0	1	0	0	4.77	13.1	209.33	39.53	4.82	3.49	0	0	0	1	1	0	2	0	4
38	0	0	22.98	0	0	0	0	13	0	0	0	0	1	0	0	4.61	13.7	49.97	61.33	4.38	5.88	0	0	0	1	1	0	1	0	3
38	0	0	22.76	0	0	0	0	10	0	0	0	0	1	0	0	4.5	12.8	25.75	25.16	5.65	4.68	0	0	0	1	1	0	0	0	1
35	0	0	27.84	0	0	0	0	3	0	0	0	0	1	0	0	5.38	14	153.81	43.14	5.54	5.63	0	0	0	1	1	0	0	0	2
46	0	0	25.72	0	0	0	0	14	1	0	0	0	1	0	0	4.83	13.1	75.77	41.81	6.03	7.27	0	0	0	1	1	0	1	0	4
34	0	0	18.63	0	0	0	0	4	0	0	0	0	1	0	0	4.55	13.5	68.15	36.42	4.33	5.92	0	0	0	1	1	0	0	0	2
25	0	0	21.38	0	0	0	0	0.5	0	0	0	1	1	0	0	4.55	12.4	130.55	34.77	3.81	8.18	0	0	0	1	1	0	0	0	1
33	0	0	20.37	0	0	0	0	5	0	0	0	0	1	0	0	4.61	13.5	85.21	46	4.09	5.73	0	0	0	1	1	0	1	0	3
36	0	0	19.18	0	0	0	0	4	1	0	0	0	1	0	0	4.94	12.6	55.61	29.13	3.6	5.03	0	0	0	1	1	0	0	0	3
31	0	0	23.17	0	0	0	0	1	0	0	0	0	1	0	0	4.83	12.8	156.01	23.77	3.63	6.02	0	0	0	1	1	0	0	0	2
32	0	0	16.53	0	0	0	0	0.5	0	0	0	1	1	0	0	4.83	13	125	39.73	4.95	3.84	0	0	0	1	1	0	2	0	4
42	0	0	25.33	0	0	0	0	17	0	0	0	0	1	1	0	4.38	11	84.28	21.6	4.3	9.61	0	0	0	1	1	0	0	0	2
39	0	0	20.7	0	0	0	0	14	1	0	0	0	1	0	0	5	12.9	189.92	34.71	5.54	5.4	0	0	0	1	1	0	0	0	3
44	1	0	28.03	0	0	0	0	6	1	0	0	0	1	0	0	5.55	12.6	87.88	31.07	3.7	6.21	0	0	0	1	1	0	3	0	6
48	0	0	20.73	0	0	0	0	18	0	0	0	1	1	0	0	5.72	13.4	83.05	57.75	5.49	5.35	0	0	0	1	1	0	0	0	2
45	0	0	22.67	0	0	0	0	11	1	0	0	0	1	0	0	4.61	13.3	62.53	52.94	4.87	5.39	0	0	0	1	1	0	1	0	4
45	0	0	22.73	0	0	0	0	19	0	0	0	0	1	1	0	4.66	11.9	43.19	35.56	4.58	5.7	0	0	0	1	1	0	1	0	3
38	0	0	26.78	0	0	0	0	4	0	0	0	0	1	0	0	5.27	13.2	47.61	21.66	5.21	5.58	0	0	0	1	1	0	0	0	2
23	0	0	17.82	0	0	0	0	1	0	0	0	0	1	0	0	4.44	14	56.69	59.04	3.26	5.88	0	0	0	1	1	0	1	0	3
36	1	0	22.18	0	0	0	0	5	1	0	0	0	1	0	0	5.11	13.2	50.02	30	5.59	5.97	0	0	0	1	1	0	3	0	6
36	0	0	22.72	0	0	0	0	5	0	0	0	1	1	0	0	5.33	13	86.04	34.72	3.76	4.4	0	0	0	1	1	0	1	0	3
32	0	0	19.99	0	0	0	0	1	0	0	0	1	1	0	0	5.16	13.3	50.2	27.36	4.45	5.88	0	0	0	1	1	0	0	0	2
38	0	0	20.05	0	0	0	0	8	0	0	0	0	1	0	0	4.55	13.8	78.62	33.77	4.22	4.56	0	0	0	1	1	0	0	0	2
41	0	0	24.74	0	0	0	0	12	1	0	0	0	1	0	0	5.05	14.1	37.12	43.2	4.61	5.87	0	0	0	1	1	0	0	0	3
43	0	0	23.35	0	0	0	0	14	0	0	0	0	1	0	0	4.88	13.4	52.87	32.48	4.69	4.36	0	0	0	1	1	0	1	0	3
39	0	0	20.15	0	0	0	0	8	0	0	0	0	1	0	0	4.94	13	54.11	27.96	4.35	6.9	0	0	0	1	1	0	0	0	2
41	0	0	25.52	0	0	0	0	5	1	0	0	0	1	0	0	5.22	12.7	35.93	21.98	5.36	4.77	0	0	0	1	1	0	1	0	4
42	0	0	22.57	0	0	0	0	7	0	0	0	0	1	0	0	5.16	12.9	92.58	48.86	5.54	6.73	0	0	0	1	1	0	0	0	1
40	0	0	24.41	0	0	0	0	8	0	0	0	0	1	0	0	5.33	13.3	106.46	24.71	5.15	5.32	0	0	0	1	1	0	0	0	2
43	0	0	19.27	0	0	0	0	16	0	0	0	0	1	0	0	4.94	12.3	58.74	24.29	2.93	3.18	0	0	0	1	1	0	0	0	2
34	0	0	22.29	0	0	0	0	1	0	0	0	0	1	0	0	5.22	14.6	104.24	47.81	4.95	6.12	0	0	0	1	1	0	0	0	2
38	0	0	18.15	0	0	0	0	6	0	0	0	0	1	0	0	4.38	12.8	97.54	48.03	3.7	4.33	0	0	0	1	1	0	1	0	2
38	0	0	20.18	0	0	0	0	10	0	0	0	1	1	0	0	4.66	12.9	58.67	27.46	4.17	6.57	0	0	0	1	1	0	0	0	2
27	0	0	26.07	0	0	0	0	.	0	0	0	0	2	0	0	4.16	12.5	35.53	32.23	4.9	7.09	0	0	0	1	1	0	0	0	2
42	0	0	22.39	0	0	0	0	2	0	0	0	0	2	0	0	5.77	14.1	72.31	27.71	4.61	5.85	0	0	0	1	1	0	0	0	2
31	0	0	24.99	0	0	0	0	2	0	0	0	0	2	0	0	5.22	12.8	32.87	32.88	4.74	5.02	0	0	0	1	1	0	0	0	1
49	0	0	25.27	0	0	0	0	20	0	0	0	0	2	0	0	5.05	12.8	39.39	36.53	4.35	5.05	0	0	0	1	1	0	2	0	3
30	0	0	24.93	0	0	0	0	2	0	0	0	0	2	0	0	4.77	13	41.82	41.94	4.74	6.83	0	0	0	1	1	0	0	0	1
38	0	0	23.56	0	0	0	0	8	0	0	0	0	2	0	0	4.72	13.3	89.39	45.59	4.71	5.69	0	0	0	1	1	0	0	0	1
45	0	0	26.83	0	0	0	0	15	0	0	0	0	2	0	0	5.61	13.9	49.88	25.52	5.39	5.43	0	0	0	1	1	0	1	0	3
34	0	0	19.03	0	0	0	0	10	0	0	0	0	2	0	0	4.5	13.9	98.76	38.33	4.14	4.63	0	0	0	1	1	0	0	0	1
37	0	0	21.51	0	0	0	0	4	0	0	0	0	2	0	0	4.44	13.1	32.76	61.47	4.61	6.29	0	0	0	1	1	0	0	0	2
35	0	0	22.21	0	0	0	0	1	0	0	0	0	2	0	0	4.33	13.7	188.1	42.21	3.16	5.48	0	0	0	1	1	0	0	0	2
45	0	0	20.61	0	0	0	0	14	0	0	0	0	2	1	0	4.33	11.6	63.41	48.42	4.48	3.74	0	0	0	1	1	0	0	0	1
41	0	0	23.57	0	0	0	0	6	0	0	0	0	2	0	0	4.22	13.3	184.05	20.8	4.53	4.34	0	0	0	1	1	0	0	0	2
29	0	0	27.58	0	0	0	0	1	0	0	0	0	2	0	0	4.94	12.1	126.66	34.46	4.01	8.14	0	0	0	1	1	0	0	0	1
35	0	0	17.24	0	0	0	0	5	0	0	0	0	2	0	0	4.38	13.5	162.53	68.28	4.01	5.08	0	0	0	1	1	0	0	0	2
28	0	0	27.83	0	0	0	0	1	0	0	0	0	2	0	0	4.44	12.8	55.14	20.63	3.76	6.24	0	0	0	1	1	0	0	0	1
29	0	0	25.92	0	0	0	0	2	0	0	0	0	2	0	0	5.49	13.5	28.33	22.94	5.59	5.62	0	0	0	1	1	0	2	0	3
38	0	0	22.42	0	0	0	0	6	0	0	0	0	2	0	0	4.38	12.5	34.13	28.13	4.04	5.94	0	0	0	1	1	0	0	0	2
40	0	0	19.38	0	0	0	0	17	0	0	0	0	2	0	0	4.66	12.7	30.4	23.41	4.64	6.67	0	0	0	1	1	0	0	0	1
39	0	0	20	0	0	0	0	13	0	0	0	0	2	0	0	4.5	12.1	33.91	42.08	5.1	6.96	0	0	0	1	1	0	1	0	2
41	0	0	21.09	0	0	0	0	6	0	0	0	0	2	1	0	4.83	11.8	66.42	37.19	4.64	3.28	0	0	0	1	1	0	2	0	4
26	0	0	21.5	0	0	0	0	1	0	0	0	1	2	0	0	3.94	13.9	115.99	25.7	5.49	3.98	0	0	0	1	1	0	2	0	3
30	0	0	22.67	0	0	0	0	3	0	0	0	0	2	0	0	5	13	66.35	35.29	4.48	4.33	0	0	0	1	1	0	0	0	1
31	0	0	23.2	0	0	0	0	1	0	0	0	0	2	0	0	4.44	13.9	98.94	38.78	5.72	6.4	0	0	0	1	1	0	0	0	1
42	0	0	26.8	0	0	0	0	10	0	0	0	0	2	0	0	5.99	13.9	294.94	39.44	4.35	5.17	0	0	0	1	1	0	1	0	3
43	0	0	19.5	0	0	0	0	18	0	0	0	1	2	0	0	4.88	13.2	90.24	28.97	5.08	6.37	0	0	0	1	1	0	2	0	3
36	0	0	21.1	0	0	0	0	3	0	0	0	0	2	0	0	4.88	13.1	46.36	33.8	3.11	4.23	0	0	0	1	1	0	0	0	1
27	0	0	25.3	0	0	0	0	1	0	0	0	0	2	0	0	5.16	13.7	26.31	28.02	5.21	8.22	0	0	0	1	1	0	0	0	1
41	0	0	21.14	0	0	0	0	8	0	0	0	0	2	0	0	5.05	13.7	74.51	39.59	4.07	5.94	0	0	0	1	1	0	1	0	2
35	0	0	20.39	0	0	0	0	9	0	0	0	0	2	0	0	5.44	12.7	190.12	57.49	3.91	5.82	0	0	0	1	1	0	2	0	3
35	0	0	21.88	0	0	0	0	7	0	0	0	0	2	0	0	5	13.7	61.68	32.12	4.27	5.76	0	0	0	1	1	0	0	0	1
36	0	0	22.44	0	0	0	0	7	0	0	0	0	2	1	0	5.27	11.5	51.1	24.62	3.7	5.7	0	0	0	1	1	0	0	0	1
36	0	0	23.84	0	0	0	0	4	0	0	0	0	2	0	0	4.77	13.5	190.55	39.39	4.66	8.55	0	0	0	1	1	0	1	0	3
34	0	0	19.42	0	0	0	0	1	0	0	0	0	2	0	0	4.44	12.6	148.12	45.07	4.71	4.95	0	0	0	1	1	0	0	0	1
32	0	0	23.56	0	0	0	0	1	0	0	0	0	2	0	0	5.05	13.8	66.42	22.72	4.79	5.93	0	0	0	1	1	0	2	0	3
42	1	0	25	0	0	0	0	8	0	0	0	0	2	0	0	5.27	12.4	26.65	44.29	5.54	7.54	0	0	0	1	1	0	4	0	5
40	0	0	24.15	0	0	0	0	8	0	0	0	0	2	0	0	4.55	12.2	64.33	28.37	4.09	6.73	0	0	0	1	1	0	0	0	1
37	0	0	20.07	0	0	0	0	9	0	0	0	0	2	1	0	4.94	11.5	27.62	30.47	4.12	6.01	0	0	0	1	1	0	0	0	1
37	0	0	23.29	0	0	0	0	10	0	0	0	0	2	0	0	5	12.7	86.06	33.46	4.17	2.97	0	0	0	1	1	0	0	0	2
35	0	0	26.98	0	0	0	0	3	0	0	0	0	2	0	0	5.22	13.3	76.2	53.29	3.7	6.16	0	0	0	1	1	0	0	0	1
33	0	0	18.12	0	0	0	0	2	0	0	0	0	2	0	0	4.88	13.5	46.09	37.22	3.7	5.95	0	0	0	1	1	0	0	0	1
34	0	0	16.78	0	0	0	0	4	0	0	0	0	2	0	0	4.77	13	153.65	43.1	3.88	8.96	0	0	0	1	1	0	0	0	1
46	0	0	21.81	0	0	0	0	17	0	0	0	0	2	0	0	5.22	13.1	138.33	63.18	4.95	3.59	0	0	0	1	1	0	0	0	1
38	0	0	20.55	0	0	0	0	6	0	0	0	0	2	0	0	4.83	12.1	78.13	21.59	3.52	4.3	0	0	0	1	1	0	2	0	4
29	0	0	27.31	0	0	0	0	4	0	0	0	0	2	0	0	4.44	13.9	42.96	50.76	6.16	6.11	0	0	0	1	1	0	2	0	3
44	0	0	23.73	0	0	0	0	20	0	0	0	0	2	0	0	4.22	12.7	58.74	34.06	4.53	4.17	0	0	0	1	1	0	1	0	2
49	0	0	26.43	0	0	0	0	24	0	0	0	0	2	0	0	4.88	13.6	66.65	21.52	4.87	5.14	0	0	0	1	1	0	0	0	1
30	0	0	24.69	0	0	0	0	2	0	0	0	0	2	0	0	4.77	13.5	132.75	35.57	5.15	4.54	0	0	0	1	1	0	0	0	1
44	1	0	25.44	0	0	0	0	20	0	0	0	0	2	0	0	5	13.6	73.54	75.95	4.4	5.73	0	0	0	1	1	0	3	0	4
22	0	0	19.56	0	0	0	0	2	0	0	0	0	2	0	0	4.55	13.2	114.46	52.94	3.88	10.1	0	0	0	1	1	0	0	0	1
26	0	0	24.79	0	0	0	0	1	0	0	0	0	2	0	0	5	13.5	130.55	30.09	3.83	7.29	0	0	0	1	1	0	0	0	1
28	0	0	20.36	0	0	0	0	2	0	0	0	1	2	0	0	4.27	13.8	97.38	24.68	3.7	5.5	0	0	0	1	1	0	1	0	2
47	0	0	21.75	0	0	0	0	8	0	0	0	0	2	0	0	4.94	13	63.86	34.69	6.11	4.5	0	0	0	1	1	0	0	0	1
34	0	0	20.78	0	0	0	0	2	0	0	0	0	2	0	0	4.44	13.7	53.37	33.85	5.05	5.48	0	0	0	1	1	0	1	0	2
38	0	0	23.02	0	0	0	0	8	1	0	0	0	2	0	0	5.49	13.7	28.11	37.6	5.08	5.04	0	0	0	1	1	0	0	0	3
37	0	0	20.64	0	0	0	0	1	0	0	0	0	2	0	0	4.72	14.9	60.24	36.98	4.53	6.07	0	0	0	1	1	0	0	0	1
38	0	0	28.66	0	0	0	0	17	0	0	0	0	2	0	0	4.94	12.5	48.65	42.77	4.17	4.48	0	0	0	1	1	0	1	0	2
44	1	0	24.12	0	0	0	0	3	0	0	0	0	2	0	0	4.77	14.4	56.24	30.89	3.7	9.3	0	0	0	1	1	0	3	0	5
29	0	0	27.52	0	0	0	0	1	0	0	0	0	2	1	0	5.27	11.7	31.59	24.32	4.77	4.08	0	0	0	1	1	0	0	0	1
40	0	0	22.94	0	0	0	0	11	0	0	0	0	2	0	0	4.66	13.8	44.42	46.41	5.02	7.15	0	0	0	1	1	0	1	0	3
33	0	0	23.19	0	0	0	0	3	0	0	0	0	2	0	0	4.72	14.7	77	25.15	4.14	5.71	0	0	0	1	1	0	1	0	1
34	0	0	23.13	0	0	0	0	7	0	0	0	0	2	0	0	5.49	13.4	52.71	40.33	4.97	5.63	0	0	0	1	1	0	0	0	2
40	1	0	21.45	0	0	0	0	1	1	0	0	1	2	0	0	4.38	12.9	112.96	25.54	4.04	6.95	0	0	0	1	1	0	3	0	7
35	0	0	21.46	0	0	0	0	7	0	0	0	0	2	0	0	4.83	13.7	167.81	52.29	4.14	4.77	0	0	0	1	1	0	1	0	2
29	0	0	19.57	0	0	0	0	0.5	0	0	0	0	2	0	0	4.88	13.5	191.92	37.4	3.81	5.92	0	0	0	1	1	0	0	0	1
37	0	0	23.16	0	0	0	0	2	1	0	0	0	2	0	0	4.94	13.5	92.42	67.76	4.56	5.57	0	0	0	1	1	0	0	0	3
33	0	0	22.28	0	0	0	0	2	0	0	0	0	2	0	0	4.83	13.6	37.91	55.2	5.59	6.84	0	0	0	1	1	0	0	0	1
34	1	0	30.28	0	0	0	0	3	0	0	0	0	2	0	0	4.77	14.7	147.47	70.47	4.17	6.2	0	0	0	1	1	0	3	0	4
43	0	0	22.27	0	0	0	0	13	0	0	0	0	3	0	0	4.77	12.7	24.58	37.2	4.58	6.96	0	0	0	1	1	0	2	0	4
32	0	0	36.44	0	0	0	0	4	0	0	0	0	3	0	0	6.66	13.7	131.9	29.11	5.02	6.06	0	0	0	1	1	0	1	0	3
43	0	0	23.97	0	0	0	0	13	0	0	0	0	3	0	0	4.88	13.2	116.62	48.25	5.08	6.63	0	0	0	1	1	0	0	0	2
41	0	0	20.96	0	0	0	0	2	0	0	0	0	3	0	0	4.88	13.1	26.81	35.71	5.05	5.91	0	0	0	1	1	0	0	0	2
44	1	0	21.76	0	0	0	0	12	0	0	0	0	3	0	0	4.38	13.7	30.42	28.85	4.53	6.39	0	0	0	1	1	0	3	0	5
42	0	0	22.49	0	0	0	0	12	0	0	0	0	3	0	0	5	12.8	84.98	54.6	4.97	2.99	0	0	0	1	1	0	2	0	4
48	0	0	24.04	0	0	0	0	19	0	0	0	0	3	0	0	4.66	13.3	65.41	46.56	4.69	4.74	0	0	0	1	1	0	2	0	4
36	0	0	23.04	0	0	0	0	7	0	0	0	0	3	1	0	4.77	11.9	27.19	30.03	4.01	3.43	0	0	0	1	1	0	2	0	4
37	0	0	24.19	0	0	0	0	8	0	0	0	0	3	0	0	5	14.1	69.79	29.11	3.44	5.47	0	0	0	1	1	0	1	0	3
42	0	0	19.27	0	0	0	0	10	0	0	0	0	3	0	0	4.94	13.2	85.3	53.18	5.28	5.83	0	0	0	1	1	0	1	0	3
39	0	0	23.13	0	0	0	0	8	0	0	0	0	3	0	0	5	13.8	73.61	26.45	3.65	4.59	0	0	0	1	1	0	0	0	2
43	1	0	19.78	0	0	0	0	13	1	0	0	0	3	0	0	4.55	13.2	75.72	22.03	4.09	5.78	0	0	0	1	1	0	6	0	9
39	1	0	21.7	0	0	0	0	7	0	0	0	0	3	0	0	5.44	12.6	85.97	38.1	3.83	5.57	0	0	0	1	1	0	3	0	5
39	0	0	19.02	0	0	0	0	6	0	0	0	0	3	0	0	4.94	13.3	86.04	55.47	5.44	3.67	0	0	0	1	1	0	2	0	4
44	0	0	27.08	0	0	0	0	18	0	0	0	0	3	0	0	4.94	12.4	24.67	29.58	4.58	4.07	0	0	0	1	1	0	1	0	3
42	0	0	21.13	0	0	0	0	6	0	0	0	0	3	0	0	4.66	13.4	35.55	31.35	4.14	4.69	0	0	0	1	1	0	0	0	2
40	0	0	24.27	0	0	0	0	9	0	0	0	0	3	0	0	5.55	12.3	108.19	60	4.61	4.9	0	0	0	1	1	0	1	0	3
35	0	0	23.59	0	0	0	0	4	0	0	0	0	3	0	0	5	13.3	68.17	34.49	5.65	6	0	0	0	1	1	0	0	0	2
36	0	0	31.28	0	0	0	0	7	0	0	0	0	3	0	0	5.05	13.8	77.21	50.12	5.72	8.34	0	0	0	1	1	0	1	0	3
40	0	0	22.78	0	0	0	0	12	0	0	0	0	3	0	0	4.83	12.6	49.61	44.86	4.79	4.02	0	0	0	1	1	0	0	0	2
42	0	0	27.72	0	0	0	0	6	0	0	0	0	3	0	0	5.38	12.6	32.6	47.24	4.12	6.06	0	0	0	1	1	0	0	0	2
39	0	0	17.75	0	0	0	0	12	0	0	0	0	3	0	0	4.88	13	35.88	22.67	4.51	4.4	0	0	0	1	1	0	0	0	2
38	0	0	17.5	0	0	0	0	3	0	0	0	0	3	0	0	4.72	13.2	57.1	34.15	5.88	3.57	0	0	0	1	1	0	0	0	2
41	0	0	22.84	0	0	0	0	15	0	0	0	0	3	0	0	4.55	14.4	120.21	42.16	5.21	5.21	0	0	0	1	1	0	1	0	3
40	0	0	21.33	0	0	0	0	5	0	0	0	0	3	0	0	4.66	12.7	38.67	29.88	4.84	5.09	0	0	0	1	1	0	2	0	4
29	0	0	21.81	0	0	0	0	0.5	0	0	0	0	3	0	0	4.5	13.9	150.8	29.22	4.74	5.79	0	0	0	1	1	0	0	0	2
36	0	0	27.18	0	0	0	0	0.5	0	0	0	0	3	0	0	5.49	13.2	69.43	24.09	4.74	5.11	0	0	0	1	1	0	0	0	2
40	0	0	26.69	0	0	0	0	8	0	0	0	0	3	0	0	5.77	12.8	99.43	38.37	5.31	6.24	0	0	0	1	1	0	1	0	3
37	0	0	22.1	0	0	0	0	6	0	0	0	0	3	0	0	4.55	13.9	90.55	21.72	4.58	6.1	0	0	0	1	1	0	2	0	4
33	0	0	19.13	0	0	0	0	3	0	0	0	1	3	1	0	5.38	11.8	28.27	41.09	5	3.67	0	0	0	1	1	0	1	0	3
37	0	0	24.12	0	0	0	0	14	0	0	0	0	3	0	0	4.88	13.2	120.48	46.03	4.12	4.81	0	0	0	1	1	0	0	0	2
33	0	0	30.39	0	0	0	0	3	0	0	0	0	3	0	0	5.11	14.8	225.76	42.59	5	5.32	0	0	0	1	1	0	1	0	3
46	0	0	24.43	0	0	0	0	11	0	0	0	0	3	0	0	4.94	14	213.4	86.35	4.77	6.52	0	0	0	1	1	0	1	0	3
34	0	0	25.36	0	0	0	0	6	0	0	0	0	3	0	0	4.83	13.8	123.83	26.85	4.04	7.12	0	0	0	1	1	0	0	0	2
44	0	0	21.7	0	0	0	0	2	0	0	0	0	3	0	0	5.11	12.4	93.25	40.66	3.7	7.48	0	0	0	1	1	0	1	0	3
26	0	0	20.52	0	0	0	0	1	0	0	0	0	3	0	0	5.33	13	49.43	24.23	3.47	4.21	0	0	0	1	1	0	0	0	2
30	0	0	22.03	0	0	0	0	1	0	0	0	0	3	0	0	5.16	14	81.16	27.07	3.5	4.67	0	0	0	1	1	0	0	0	2
41	0	0	22.76	0	0	0	0	16	0	0	0	0	3	1	0	5.44	11.3	38.38	45.86	4.61	5.51	0	0	0	1	1	0	0	0	2
40	0	0	19.57	0	0	0	0	10	0	0	0	0	3	0	0	4.61	12.5	32.04	21.18	5.52	6.47	0	0	0	1	1	0	1	0	3
44	0	0	24.32	0	0	0	0	16	0	0	0	0	3	0	0	5	13	122.21	56.44	4.43	5.27	0	0	0	1	1	0	0	0	2
39	0	0	27.66	0	0	0	0	9	0	0	0	0	3	0	0	4.77	14.5	101.86	69.67	3.19	6.78	0	0	0	1	1	0	1	0	3
41	0	0	23	0	0	0	0	12	0	0	0	0	3	0	0	5.55	13.8	46.04	41.09	4.43	5.79	0	0	0	1	1	0	0	0	2
44	0	0	21.15	0	0	0	0	4	0	0	0	0	3	0	0	4.33	13.5	105	43.8	5.88	6.63	0	0	0	1	1	0	2	0	4
35	0	0	21.76	0	0	0	0	2	0	0	0	0	3	0	0	4.5	13	62.71	46.09	4.2	7.2	0	0	0	1	1	0	1	0	3
36	0	0	23.11	0	0	0	0	2	0	0	0	0	3	0	0	4.72	12.8	55.3	64.87	4.04	4.27	0	0	0	1	1	0	1	0	3
42	0	0	24.11	0	0	0	0	11	0	0	0	0	3	0	0	6.16	14.3	52.6	35.78	5.1	8	0	0	0	1	1	0	0	0	2
40	0	0	18.64	0	0	0	0	6	0	0	0	0	3	0	0	5.33	13.1	62.6	22.38	3.57	6.62	0	0	0	1	1	0	1	0	3
36	0	0	30.38	0	0	0	0	5	1	0	0	0	3	0	0	5.88	13.8	103.97	42.86	4.53	6.92	0	0	0	1	1	0	0	0	3
41	0	0	24.51	0	0	0	0	9	1	0	0	0	3	0	0	5.05	12.4	22.81	24.03	4.48	4.69	0	0	0	1	1	0	2	0	5
45	1	0	27.03	0	0	0	0	17	0	0	0	0	3	0	0	5.77	12.2	166.08	47.26	4.9	6.74	0	0	0	1	1	0	3	0	5
32	0	0	20.29	0	0	0	0	3	0	0	0	0	3	0	0	4.94	13.3	160.19	56.11	4.12	4.52	0	0	0	1	1	0	0	0	2
39	0	0	21.81	0	0	0	0	9	0	0	0	1	3	1	0	4.5	11.9	42.04	27.87	4.09	5.05	0	0	0	1	1	0	0	0	2
30	0	0	29.23	0	0	0	0	0.5	0	0	0	0	3	0	0	5.72	13.4	63.64	48.13	4.64	5.19	0	0	0	1	1	0	0	0	2
35	0	0	20.67	0	0	0	0	5	0	0	0	0	3	0	0	4.16	13.8	87.34	37.65	4.92	5.46	0	0	0	1	1	0	1	0	3
46	0	0	24.43	0	0	0	0	13	0	0	0	0	3	0	0	5.05	12.8	47.52	44.24	5.34	4.63	0	0	0	1	1	0	2	0	4
42	0	0	28.65	0	0	0	0	14	0	0	0	1	3	0	0	4.11	14.7	22.76	27.39	5.34	8.61	0	0	0	1	1	0	1	0	3
39	0	0	29.72	0	0	0	0	4	1	0	0	0	3	0	0	6.05	13.5	151.72	38.87	4.64	5.65	0	0	0	1	1	0	2	0	5
39	0	0	22.54	0	0	0	0	7	1	0	0	0	3	0	0	5.72	14.3	122.91	27.78	3.19	5.47	0	0	0	1	1	0	1	0	4
41	0	0	21.18	0	0	0	0	9	0	0	0	0	3	0	0	4.44	12	84.82	44.44	3.21	4.63	0	0	0	1	1	0	0	0	2
32	0	0	20.26	0	0	0	0	6	0	0	0	0	3	1	0	4.44	11.8	79.77	38.4	3.91	4.36	0	0	0	1	1	0	0	0	2
43	0	0	23.41	0	0	0	0	12	0	0	0	0	3	0	0	4.72	12.3	126.48	52.03	4.4	4.54	0	0	0	1	1	0	0	0	2
46	0	0	22.52	0	0	0	0	15	0	0	0	0	3	0	0	4.88	13.2	66.04	65.07	5.31	3.23	0	0	0	1	1	0	1	0	3
42	0	0	23.85	0	0	0	0	11	0	0	0	0	3	0	0	5.61	12.4	35.61	27.7	5.28	5.01	0	0	0	1	1	0	0	0	2
37	0	0	24.67	0	0	0	0	5	0	0	0	0	3	0	0	5.27	13.6	26.78	33.95	4.2	6.81	0	0	0	1	1	0	0	0	2
34	0	0	20.84	0	0	0	0	6	0	0	0	0	3	0	0	5.22	12.3	111.92	32.13	3.19	4.85	0	0	0	1	1	0	1	0	3
36	0	0	21.9	0	0	0	0	6	1	0	0	1	3	0	0	4.66	13.2	32.38	39.69	5.46	5.04	0	0	0	1	1	0	0	0	3
40	1	0	26.5	0	0	0	0	13	0	0	0	0	3	0	0	5.44	13.6	50.47	40.77	5.28	7.36	0	0	0	1	1	0	3	0	5
47	0	0	21.11	0	0	0	0	17	0	0	0	0	3	0	0	4.72	14.2	97.9	48.37	4.04	7.39	0	0	0	1	1	0	0	0	2
36	0	0	18.96	0	0	0	0	4	0	0	0	0	3	0	0	5.05	14.5	33.7	85.09	4.97	5.64	0	0	0	1	1	0	0	0	2
39	0	0	18.53	0	0	0	0	2	0	0	0	0	3	0	0	5.16	12.9	48.96	37.13	3.29	4.83	0	0	0	1	1	0	0	0	2
36	0	0	21.04	0	0	0	0	10	0	0	0	0	3	0	0	4.66	13.2	104.87	62.63	3.94	2.67	0	0	0	1	1	0	0	0	2
42	0	0	21.57	0	0	0	0	19	0	0	0	0	3	0	0	4.88	14.6	84.82	59.12	4.95	4.5	0	0	0	1	1	0	0	0	2
35	0	0	24.87	0	0	0	0	1	1	0	0	0	3	0	0	5.22	14.2	52.27	23.66	5.26	6.47	0	0	0	1	1	0	1	0	4
37	0	0	34.67	0	0	0	0	2	0	0	0	0	3	0	0	5.83	14.7	75.88	50.99	5.15	5.56	0	0	0	1	1	0	1	0	3
34	0	0	20.32	0	0	0	0	9	0	0	0	0	3	0	0	5.99	12.3	24	56.32	5.78	5.4	0	0	0	1	1	0	0	0	2
36	0	0	20.84	0	0	0	0	1	1	0	0	0	3	0	0	4.5	12.6	39.73	52.67	5.41	6.39	0	0	0	1	1	0	1	0	4
36	0	0	19.63	0	0	0	0	2	0	0	0	0	3	0	0	4.66	12.4	84.46	34.75	2.8	5.57	0	0	0	1	1	0	0	0	2
37	0	0	29.9	0	0	0	0	3	0	0	0	0	3	0	0	5.22	13	33.68	24.2	5.46	8.77	0	0	0	1	1	0	1	0	3
41	0	0	27.66	0	0	0	0	9	0	0	0	0	3	0	0	4.61	12.6	46.89	61.85	4.33	4.8	0	0	0	1	1	0	0	0	2
46	0	0	24.13	0	0	0	0	15	0	0	0	0	3	0	0	5.33	12.9	59.14	48.89	5.21	7.03	0	0	0	1	1	0	2	0	4
37	0	0	22.67	0	0	0	0	6	0	0	0	1	3	0	0	4.72	13.1	54.98	44.57	5.18	6.03	0	0	0	1	1	0	0	0	2
31	0	0	24.23	0	0	0	0	2	0	0	0	0	3	0	0	5.05	13.4	85.72	24.35	4.48	5.15	0	0	0	1	1	0	0	0	2
39	0	0	18.22	0	0	0	0	13	0	0	0	0	3	0	0	5.05	14.2	177.83	47.87	3.91	4.98	0	0	0	1	1	0	2	0	4
44	1	0	19.46	0	0	0	0	13	1	0	0	0	3	0	0	4.72	12.5	43.01	38.32	4.07	5.36	0	0	0	1	1	0	3	0	7
41	0	0	20.2	0	0	0	0	16	0	0	0	0	3	0	0	5.05	12.6	162.28	26.56	5.75	4.61	0	0	0	1	1	0	0	0	2
43	0	0	19.55	0	0	0	0	11	0	0	0	0	3	0	0	5.22	12.2	104.46	25.97	5.34	5.49	0	0	0	1	1	0	0	0	2
38	1	0	22.91	0	0	0	0	15	0	0	0	0	3	0	0	4.94	13.8	95.23	34.35	3.86	6.84	0	0	0	1	1	0	4	0	6
40	0	0	20.63	0	0	0	0	10	0	0	0	1	3	0	0	4.83	12.3	39.57	22.58	5.91	4.86	0	0	0	1	1	0	0	0	2
32	0	0	25.59	0	0	0	0	1	0	0	0	0	3	0	0	4.77	13.6	46.78	29.41	4.43	5.62	0	0	0	1	1	0	0	0	2
43	0	0	22.47	0	0	0	0	9	0	0	0	0	3	0	0	5.22	13.2	55.7	41.03	3.5	5.42	0	0	0	1	1	0	1	0	3
42	1	0	23.58	0	0	0	0	4	1	0	0	0	3	0	0	5.22	12.2	79.57	66.48	3.57	2.74	0	0	0	1	1	0	3	0	6
37	1	0	19.14	0	0	0	0	6	1	0	0	0	3	0	0	4.66	12.3	69.03	31.41	4.07	4.87	0	0	0	1	1	0	3	0	6
33	0	0	21.68	0	0	0	0	0.5	0	0	0	0	3	0	0	4.83	14.1	114.71	26.85	4.97	6.18	0	0	0	1	1	0	0	0	2
34	0	0	28.66	0	0	0	0	5	0	0	0	0	3	0	0	4.77	13.4	71.86	34.15	4.87	7.05	0	0	0	1	1	0	0	0	2
39	0	0	19.62	0	0	0	0	8	0	0	0	0	3	0	0	4.5	12.1	33.84	27.47	4.79	6.42	0	0	0	1	1	0	0	0	2
42	0	0	22.6	0	0	0	0	13	0	0	0	0	3	0	0	5.05	12.3	69.14	23.39	4.69	6.53	0	0	0	1	1	0	0	0	2
31	0	0	21.49	0	0	0	0	2	0	0	0	0	3	0	0	4.72	12.6	25.01	30.65	3.52	4.9	0	0	0	1	1	0	0	0	2
48	0	0	24.81	0	0	0	0	14	0	0	0	0	3	1	0	5.33	11.9	73.88	64.62	5	3.56	0	0	0	1	1	0	2	0	4
32	0	0	24.05	0	0	0	0	3	0	0	0	0	3	0	0	4.55	13	36.9	23.12	4.87	7.83	0	0	0	1	1	0	0	0	2
33	0	0	17.39	0	0	0	0	0.5	0	0	0	0	3	1	0	5.55	11.7	47.86	30.14	4.38	4.82	0	0	0	1	1	0	0	0	2
35	0	0	22.01	0	0	0	0	6	0	0	0	0	3	0	0	5.38	13.7	52.94	34.3	4.33	5.51	0	0	0	1	1	0	2	0	4
43	0	0	25.72	0	0	0	0	16	0	0	0	0	3	0	0	6.44	13.5	129.83	49.08	4.79	5.07	0	0	0	1	1	0	1	0	3
34	0	0	17.5	0	0	0	0	9	0	0	0	0	3	0	0	5.49	12.5	59.93	76.99	4.77	4.47	0	0	0	1	1	0	1	0	3
35	0	0	21.59	0	0	0	0	6	0	0	0	0	3	0	0	4.5	14.8	157.07	41.61	4.22	4.7	0	0	0	1	1	0	0	0	2
30	0	0	18.94	0	0	0	0	1	0	0	0	1	3	0	0	4.55	12.9	29.28	57.88	4.51	4.31	0	0	0	1	1	0	0	0	2
43	0	0	19.66	0	0	0	0	16	0	0	0	0	3	0	0	5.33	14.5	46.38	30.09	4.95	5.77	0	0	0	1	1	0	1	0	3
33	0	0	20.78	0	0	0	0	1	0	0	0	0	3	1	0	4.27	11.7	119.34	36.01	4.82	4.94	0	0	0	1	1	0	1	0	3
40	0	0	24.02	0	0	0	0	11	0	0	0	0	3	0	0	5.27	13.1	38.11	43.83	5.83	5.82	0	0	0	1	1	0	1	0	3
45	0	0	21.74	0	0	0	0	14	0	0	0	0	3	0	0	4.5	13.6	23.05	27.74	5.18	3.87	0	0	0	1	1	0	2	0	4
35	0	0	27.81	0	0	0	0	7	0	0	0	0	3	0	0	4.55	14.4	100.35	23.71	5.15	7.37	0	0	0	1	1	0	0	0	2
36	0	0	25.47	0	0	0	0	3	1	0	0	0	3	0	0	6.27	14.4	75.09	38.03	4.95	5.93	0	0	0	1	1	0	2	0	5
34	0	0	20.4	0	0	0	0	7	0	0	0	0	3	0	0	5.77	12.7	35.88	32.63	4.56	5.25	0	0	0	1	1	0	0	0	2
37	0	0	26.05	0	0	0	0	6	1	0	0	0	3	0	0	5.16	13.5	72.33	28.81	5.05	5.42	0	0	0	1	1	0	2	0	5
37	1	0	32.71	0	0	0	0	4	1	0	0	0	3	0	0	4.77	14.5	23.86	41.96	5.59	9.14	0	0	0	1	1	0	3	0	7
32	0	0	22.42	0	0	0	0	5	0	0	0	0	3	0	0	4.55	13	66.58	48.26	4.27	3.66	0	0	0	1	1	0	1	0	3
39	0	0	21.75	0	0	0	0	5	0	0	0	0	3	0	0	4.61	13.2	33.01	38.57	4.71	6.25	0	0	0	1	1	0	1	0	3
34	0	0	22.92	0	0	0	0	3	0	0	0	0	3	0	0	4.94	14.5	85.79	35.49	3.88	6.73	0	0	0	1	1	0	2	0	4
43	0	0	27.58	0	0	0	0	17	0	0	0	0	3	0	0	5.27	13.6	32.83	33.68	4.92	4.76	0	0	0	1	1	0	2	0	4
34	0	0	21.35	0	0	0	0	2	0	0	0	1	3	0	0	4.61	13.3	25.68	59.31	4.2	6.04	0	0	0	1	1	0	0	0	2
35	0	0	22.66	0	0	0	0	1	0	0	0	0	3	0	0	5.38	13.3	55.82	40.18	3.29	4.66	0	0	0	1	1	0	2	0	4
31	0	0	23.79	0	0	0	0	0.5	1	0	0	0	3	0	0	4.55	12.9	174.64	34.77	5.57	6.25	0	0	0	1	1	0	0	0	3
43	0	0	24.69	0	0	0	0	2	0	0	0	0	3	0	0	5	12.6	42.81	41.9	4.04	5.62	0	0	0	1	1	0	0	0	2
41	0	0	24.47	0	0	0	0	8	1	0	0	0	3	0	0	4.27	13.4	32.06	42.89	3.88	6.56	0	0	0	1	1	0	1	0	4
35	0	0	20.79	0	0	0	0	5	1	0	0	0	3	0	0	4.66	12.8	74.85	45.97	4.09	3.71	0	0	0	1	1	0	0	0	3
37	0	0	27.4	0	0	0	0	7	0	0	0	0	3	0	0	4.88	12.6	26.13	29.07	6.01	6.69	0	0	0	1	1	0	1	0	3
37	0	0	22.62	0	0	0	0	6	0	0	0	0	3	1	0	5.49	11.2	27.46	22.22	4.09	5.85	0	0	0	1	1	0	0	0	2
39	1	0	32.14	0	0	0	0	8	1	0	0	0	3	0	0	5.16	15.2	35.84	23.82	5.59	7.31	0	0	0	1	1	0	3	0	6
51	0	0	21.24	0	0	0	0	23	0	0	0	0	1	0	0	4.44	14.3	24.11	45.03	4.01	3.77	0	0	0	1	1	0	1	0	3
50	0	0	24.68	0	0	0	0	23	0	0	0	0	1	0	0	4.44	13.2	72.47	25.27	4.35	7.72	0	0	0	1	1	0	2	0	4
50	0	0	22.75	0	0	0	0	22	0	0	0	0	1	0	0	5.16	12.5	36.81	35.14	5	7.16	0	0	0	1	1	0	0	0	2
51	0	0	18.02	0	0	0	0	14	1	0	0	0	1	0	0	4.77	12.4	202.48	47.89	5.7	5.19	0	0	0	1	1	0	1	0	4
53	0	0	23.02	0	0	0	0	24	0	0	0	0	1	0	0	5.11	12.6	54.53	23.51	5.23	5.5	0	0	0	1	1	0	1	0	3
50	0	0	22.91	0	0	0	0	22	0	0	0	0	1	0	0	5.16	12	26.02	23.2	5.59	5.69	0	0	0	1	1	0	0	0	2
51	0	0	24.46	0	0	0	0	9	0	0	0	0	1	0	0	5.99	13.5	118.3	26.85	5.78	5.1	0	0	0	1	1	0	0	0	2
51	0	0	25.27	0	0	0	0	19	0	0	0	0	1	0	0	5.49	13.5	40.33	45.6	4.92	5.57	0	0	0	1	1	0	2	0	4
51	0	0	20.89	0	0	0	0	22	0	0	0	0	1	0	0	5.16	13	102.51	25.3	4.35	6.84	0	0	0	1	1	0	2	0	4
50	0	0	21.99	0	0	0	0	11	0	0	0	0	1	0	0	4.44	13.7	33.44	30.68	5.15	3.04	0	0	0	1	1	0	1	0	3
51	1	0	23.75	0	0	0	0	20	0	0	0	0	1	0	0	5.83	13.7	244.23	31.55	5.28	5.93	0	0	0	1	1	0	5	0	7
54	0	0	23.92	0	0	0	0	22	1	0	0	0	1	0	0	5.16	13.2	42.18	51.56	5.91	3.78	0	0	0	1	1	0	2	0	5
51	0	0	26.84	0	0	0	0	15	1	0	0	0	1	0	0	5.61	14.1	82.15	23.47	5.39	7.43	0	0	0	1	1	0	1	0	4
51	0	0	19.07	0	0	0	0	22	0	0	0	0	1	0	0	4.83	13.2	87.81	39.89	5.08	6.93	0	0	0	1	1	0	2	0	4
50	1	0	20.03	0	0	0	0	18	0	0	0	0	1	0	0	4.61	14.3	42.99	30.25	5.34	4.98	0	0	0	1	1	0	3	0	5
50	1	0	18.18	0	0	0	0	23	0	0	0	0	1	0	0	5.16	12.6	53.16	61.03	4.04	3.76	0	0	0	1	1	0	3	0	5
51	0	0	28.03	0	0	0	0	23	0	0	0	0	1	0	0	6.55	14.3	111.54	32.42	5.54	6.31	0	0	0	1	1	0	2	0	3
51	0	0	26.51	0	0	0	0	16	1	0	0	0	1	0	0	5	13.5	73.72	23.77	4.87	4.46	0	0	0	1	1	0	1	0	5
53	0	0	23.62	0	0	0	0	15	0	0	0	0	1	0	0	4.72	13.4	37.37	34.18	4.97	5.05	0	0	0	1	1	0	2	0	2
52	1	0	26.29	0	0	0	0	14	1	0	0	1	1	0	0	5.16	14.6	206.88	47.89	5.96	5.27	0	0	0	1	1	0	3	0	6
56	1	0	23.27	0	0	0	0	30	0	0	0	0	1	0	0	5.66	13.2	188.07	51.63	4.45	4.95	0	0	0	1	1	0	4	0	6
52	1	0	25.74	0	0	0	0	25	0	0	0	0	1	0	0	4.94	14.3	183.47	54.23	5.67	5.53	0	0	0	1	1	0	4	0	6
54	0	0	22.26	0	0	0	0	30	0	0	0	1	1	0	0	5.83	14.6	105.52	44.68	5.31	3.45	0	0	0	1	1	0	0	0	2
52	0	0	23.97	0	0	0	0	28	0	0	0	0	1	0	0	4.77	13.9	215.26	35.42	4.2	6.81	0	0	0	1	1	0	2	0	3
50	0	0	22.12	0	0	0	0	25	0	0	0	0	1	0	0	4.77	12.8	46.72	55.67	5.18	5.32	0	0	0	1	1	0	1	0	3
51	0	0	24.54	0	0	0	0	25	0	0	0	0	1	0	0	5	12.3	28.78	35.99	5.26	6.8	0	0	0	1	1	0	2	0	4
51	0	0	21.88	0	0	0	0	25	0	0	0	0	1	0	0	5.27	13.9	174.16	40.7	6.09	6.61	0	0	0	1	1	0	1	0	3
50	0	0	22.58	0	0	0	0	26	0	0	0	0	1	0	0	5.11	13.8	74.42	38.2	5.78	4.47	0	0	0	1	1	0	2	0	4
50	0	0	23.24	0	0	0	0	20	0	0	0	0	2	0	0	5.05	13	154.12	29.33	5.41	4.21	0	0	0	1	1	0	2	0	4
54	0	0	20.99	0	0	0	0	22	0	0	0	0	3	0	0	5.44	13.4	70.69	40.88	5.65	6.85	0	0	0	1	1	0	1	0	3
51	0	0	23.9	0	0	0	0	23	0	0	0	1	3	0	0	4.55	13.4	381.92	56.03	4.4	5.07	0	0	0	1	1	0	0	0	2
50	0	0	19.24	0	0	0	0	19	0	0	0	0	3	0	0	4.88	12.7	55.41	35.54	4.69	5.15	0	0	0	1	1	0	0	0	2
30	0	0	25.88	0	0	0	0	.	0	0	0	0	1	0	0	4.16	12.4	50.02	28.64	5.13	8.72	0	0	0	1	1	0	0	0	2
32	0	0	19.8	0	0	0	0	.	0	0	0	0	1	1	0	3.89	10.3	107.5	25.53	5.36	8.69	0	0	0	1	1	0	1	0	3
35	0	0	26.37	0	0	0	0	.	0	0	0	0	1	0	0	3.89	12.1	26.96	32.95	5.59	7.19	0	0	0	1	1	0	0	0	3
46	0	0	22.75	0	0	0	0	17	1	0	0	0	1	0	0	5.05	14.3	46.72	30.94	5.54	5.9	0	0	0	1	1	0	2	0	5
37	0	0	20.69	0	0	0	0	9	0	0	0	0	1	0	0	4.61	12.1	39.46	58.4	3.88	5.64	0	0	0	1	1	0	1	0	2
43	0	0	22	0	0	0	0	12	0	0	0	0	1	0	0	5.11	13.2	31.23	27.83	3.76	3.82	0	0	0	1	1	0	1	0	3
41	0	0	20.38	0	0	0	0	12	0	0	0	0	1	0	0	5.11	12.5	82.35	34.62	3.88	6.12	0	0	0	1	1	0	1	0	2
37	0	0	20.38	0	0	0	0	7	0	0	0	0	1	0	0	5.22	12.8	67.93	37.8	3.83	4.78	0	0	0	1	1	0	1	0	3
47	0	0	20.72	0	0	0	0	18	0	0	0	0	1	0	0	4.61	13.9	35.44	50.65	4.77	4.66	0	0	0	1	1	0	2	0	4
44	0	0	20.5	0	0	0	0	10	0	0	0	0	1	0	0	4.88	13	79.45	31.82	4.79	5.92	0	0	0	1	1	0	0	0	2
41	0	0	22.7	0	0	0	0	5	0	0	0	0	1	0	0	5.33	12.8	88.71	31.72	4.82	3.96	0	0	0	1	1	0	0	0	2
49	0	0	22.87	0	0	0	0	22	0	0	0	0	1	0	0	4.22	12.4	87.5	24.41	4.09	4.23	0	0	0	1	1	0	2	0	4
42	0	0	19.87	0	0	0	0	13	0	0	0	0	1	0	0	4.33	13.1	91	39.13	3.57	6.54	0	0	0	1	1	0	2	0	4
44	0	0	18.09	0	0	0	0	11	0	0	0	0	1	0	0	4.27	13.2	101.05	37.05	5.26	3.98	0	0	0	1	1	0	0	0	1
42	0	0	23.8	0	0	0	0	12	0	0	0	0	1	0	0	4.77	13.4	54.96	23.26	4.95	5.02	0	0	0	1	1	0	0	0	2
41	0	0	22.34	0	0	0	0	12	0	0	0	0	1	1	0	4.88	11.5	69.52	43.48	4.74	3.49	0	0	0	1	1	0	0	0	2
42	0	0	24.06	0	0	0	0	8	0	0	0	0	1	0	0	5.33	13.4	45.46	47.71	4.2	8.24	0	0	0	1	1	0	2	0	4
35	0	0	21.56	0	0	0	0	1	0	0	0	1	1	0	0	5.27	12.7	64.62	41.11	4.69	5.06	0	0	0	1	1	0	0	0	1
49	0	0	20.45	0	0	0	0	20	0	0	0	0	1	0	0	4.94	12	29.14	27.21	4.53	4.68	0	0	0	1	1	0	0	0	2
41	0	0	21.6	0	0	0	0	10	0	0	0	0	1	0	0	5.05	14.1	126.89	48.68	4.12	5.44	0	0	0	1	1	0	0	0	2
34	0	0	20.53	0	0	0	0	1	1	0	0	0	1	0	0	5.05	13.1	160.44	45.39	4.45	6.27	0	0	0	1	1	0	0	0	3
39	1	0	22.34	0	0	0	0	7	0	0	0	0	1	0	0	5.33	15	238.11	87.93	3.73	5.27	0	0	0	1	1	0	3	0	5
49	0	0	20.48	0	0	0	0	23	0	0	0	0	1	0	0	4.72	12.1	47.37	38.49	4.77	4.84	0	0	0	1	1	0	0	0	1
40	0	0	18.34	0	0	0	0	9	0	0	0	0	1	0	0	5.27	12.1	88.76	45.13	3.44	5.29	0	0	0	1	1	0	0	0	1
34	0	0	22.65	0	0	0	0	4	0	0	0	0	1	0	0	4.83	13.1	93.61	30.75	5.21	4.6	0	0	0	1	1	0	2	0	4
34	0	0	20.67	0	0	0	0	1	0	0	0	0	1	0	0	5.22	13.2	23.23	27.21	5.18	5.33	0	0	0	1	1	0	0	0	2
39	0	0	20.57	0	0	0	0	6	0	0	0	0	1	0	0	5	13.1	42.85	32.25	4.9	5.84	0	0	0	1	1	0	1	0	3
47	0	0	21.06	0	0	0	0	9	1	0	0	0	1	0	0	4.83	13.1	97.03	30.63	4.74	6.02	0	0	0	1	1	0	1	0	4
39	0	0	15.65	0	0	0	0	9	0	0	0	0	1	0	0	4.38	13.6	22.76	36.07	4.4	5.35	0	0	0	1	1	0	2	0	4
47	0	0	19.71	0	0	0	0	10	0	0	0	0	1	0	0	5.22	13.8	197.76	28.08	4.22	8.13	0	0	0	1	1	0	2	0	4
45	1	0	26.3	0	0	0	0	14	0	0	0	1	1	0	0	4.55	12.3	22.78	22.55	3.99	5.62	0	0	0	1	1	0	3	0	5
36	0	0	22.43	0	0	0	0	1	0	0	0	0	1	0	0	4.94	13.8	42.2	26.72	6.11	4.98	0	0	0	1	1	0	0	0	2
37	0	0	19.93	0	0	0	0	0.5	0	0	0	0	1	0	0	4.88	12.4	105.14	34.69	4.79	5.63	0	0	0	1	1	0	0	0	2
45	0	0	32.49	0	0	0	0	16	0	0	0	0	1	0	0	6.72	13.7	108.42	29.38	5.28	9.1	0	0	0	1	1	0	1	0	3
43	0	0	23.08	0	0	0	0	10	0	0	0	0	1	0	0	5	12.4	24.18	38.85	4.35	6.75	0	0	0	1	1	0	1	0	3
36	0	0	21.11	0	0	0	0	8	0	0	0	0	1	0	0	4.44	13.8	51.05	49.62	4.61	7.67	0	0	0	1	1	0	0	0	2
38	0	0	19.46	0	0	0	0	4	0	0	0	0	1	0	0	5.11	13.1	34.27	47.6	3.88	6.48	0	0	0	1	1	0	0	0	2
36	0	0	18.67	0	0	0	0	6	0	0	0	0	1	0	0	5.22	13.1	56.17	35.23	4.74	4.33	0	0	0	1	1	0	2	0	4
48	0	0	29.18	0	0	0	0	10	1	0	0	0	1	0	0	5.72	13.4	53.73	31.86	4.64	6.66	0	0	0	1	1	0	2	0	5
32	0	0	22.84	0	0	0	0	0.5	0	0	0	0	1	0	0	4.55	13.5	168.95	39.51	4.58	7.59	0	0	0	1	1	0	0	0	2
48	0	0	31.02	0	0	0	0	18	0	0	0	0	1	0	0	5.05	12.9	51.48	46.3	4.66	6.21	0	0	0	1	1	0	1	0	3
47	1	0	18.17	0	0	0	0	24	0	0	0	0	1	0	0	4.94	13.8	263.46	57.67	3.73	5.51	0	0	0	1	1	0	3	0	4
34	0	0	19.24	0	0	0	0	1	0	0	0	0	1	0	0	4.94	12.3	78.06	34.66	5.08	4.03	0	0	0	1	1	0	0	0	1
41	0	0	20.71	0	0	0	0	2	0	0	0	0	1	0	0	4.5	13.1	62.53	29.97	3.65	5.76	0	0	0	1	1	0	1	0	3
37	0	0	21.99	0	0	0	0	4	0	0	0	0	1	0	0	5	14.8	101.03	41.72	3.99	5.01	0	0	0	1	1	0	0	0	1
31	0	0	19.01	0	0	0	0	2	0	0	0	0	1	0	0	4.55	13.4	68.47	31.97	4.14	8.98	0	0	0	1	1	0	0	0	1
32	0	0	18.34	0	0	0	0	4	0	0	0	0	1	0	0	4.77	12.2	37.86	34.71	3.57	4.13	0	0	0	1	1	0	1	0	2
33	0	0	28.06	0	0	0	0	2	0	0	0	0	1	0	0	5.27	13.1	60.67	33.22	4.79	6.98	0	0	0	1	1	0	0	0	1
41	0	0	18.21	0	0	0	0	12	0	0	0	0	1	1	0	4.77	11.9	92.04	42.62	5.39	4.71	0	0	0	1	1	0	2	0	4
38	0	0	19.14	0	0	0	0	3	0	0	0	0	1	0	0	4.72	12.1	69.54	23.97	3.86	5.59	0	0	0	1	1	0	0	0	2
42	0	0	23.68	0	0	0	0	11	0	0	0	0	1	0	0	5	14.4	78.33	35.96	4.71	10.42	0	0	0	1	1	0	1	0	2
42	0	0	21.51	0	0	0	0	7	0	0	0	0	1	0	0	5.33	12.9	39.79	31.5	4.69	6.12	0	0	0	1	1	0	0	0	1
49	1	0	19.84	0	0	0	0	21	0	0	0	0	1	1	0	4.77	11.9	129.38	39.03	3.91	3.66	0	0	0	1	1	0	3	0	4
35	1	0	26.97	0	0	0	0	8	0	0	0	0	1	0	0	5.11	14	34.38	25.41	5.23	9.68	0	0	0	1	1	0	3	0	5
38	0	0	24.66	0	0	0	0	4	1	0	0	1	1	0	0	5	12.9	70.4	37.99	4.27	5.61	0	0	0	1	1	0	1	0	4
29	0	0	20.08	0	0	0	0	1	0	0	0	0	1	0	0	4.27	13.1	54.69	31.36	3.96	5.33	0	0	0	1	1	0	0	0	2
34	0	0	.	0	0	0	0	1	0	0	0	0	1	0	0	4.72	13.9	162.86	34.45	4.51	5.03	0	0	0	1	1	0	0	0	2
37	0	0	21.09	0	0	0	0	7	0	0	0	0	1	0	0	4.88	13.1	136.17	38.6	4.51	5.37	0	0	0	1	1	0	1	0	3
36	0	0	19.21	0	0	0	0	2	0	0	0	0	1	0	0	4.72	12	91.43	33.11	5.46	5.03	0	0	0	1	1	0	0	0	2
40	0	0	23.44	0	0	0	0	14	0	0	0	0	1	0	0	4.94	13.8	78.47	53.87	5.02	4.59	0	0	0	1	1	0	2	0	3
33	0	0	20.36	0	0	0	0	6	0	0	0	0	1	0	0	4.27	12	70.69	31.94	3.63	5.9	0	0	0	1	1	0	0	0	2
39	0	0	21.3	0	0	0	0	17	0	0	0	0	1	0	0	4.72	13.6	60.22	57.97	4.14	6.74	0	0	0	1	1	0	2	0	3
39	1	0	21.59	0	0	0	0	11	0	0	0	0	1	1	0	4.33	11.5	69.59	34.38	4.07	3.73	0	0	0	1	1	0	3	0	5
37	0	0	20.15	0	0	0	0	3	0	0	0	0	1	0	0	4.5	12.7	79.86	48.87	5.75	3.41	0	0	0	1	1	0	0	0	2
35	0	0	22.72	0	0	0	0	4	0	0	0	0	1	0	0	5.05	12.6	72.62	42.07	3.96	4.62	0	0	0	1	1	0	1	0	3
39	0	0	20.04	0	0	0	0	11	0	0	0	0	1	0	0	4.88	12.1	88.73	43.42	4.09	7.04	0	0	0	1	1	0	0	0	2
35	0	0	22.88	0	0	0	0	0.5	0	0	0	0	1	0	0	4.38	13.3	109.11	32.55	4.25	4.88	0	0	0	1	1	0	0	0	2
35	0	0	22.08	0	0	0	0	2	0	0	0	0	1	0	0	5.61	13.8	44.76	49.03	4.45	4.3	0	0	0	1	1	0	1	0	3
33	0	0	22.22	0	0	0	0	1	0	0	0	0	1	0	0	5.11	13.1	63.55	37.62	3.42	6.46	0	0	0	1	1	0	0	0	2
36	0	0	22.04	0	0	0	0	6	0	0	0	0	1	0	0	4.94	14.1	26.87	33.54	4.69	6.19	0	0	0	1	1	0	2	0	4
47	0	0	23.57	0	0	0	0	19	0	0	0	0	1	0	0	5.61	12.6	67.81	21.14	4.79	7.46	0	0	0	1	1	0	2	0	4
34	0	0	22.41	0	0	0	0	4	0	0	0	0	1	0	0	5	12.7	185.4	55.45	3.65	3.49	0	0	0	1	1	0	0	0	1
33	0	0	21.47	0	0	0	0	1	0	0	0	0	1	0	0	4	12.4	74.96	41.44	4.95	5.76	0	0	0	1	1	0	0	0	2
44	1	0	22.31	0	0	0	0	13	1	0	0	0	1	0	0	4.88	12	47.03	29.01	4.01	3.59	0	0	0	1	1	0	3	0	6
35	0	0	18.2	0	0	0	0	4	0	0	0	1	1	0	0	4.55	14.4	116.44	50.85	4.01	3.84	0	0	0	1	1	0	2	0	4
47	0	0	24.82	0	0	0	0	12	0	0	0	0	1	0	0	4.88	12.9	28.09	31.84	5.46	5.15	0	0	0	1	1	0	2	0	4
40	0	0	23.07	0	0	0	0	9	1	0	0	0	1	0	0	4.72	12.8	91.36	35.2	6.11	5.76	0	0	0	1	1	0	0	0	3
41	0	0	23.38	0	0	0	0	12	1	0	0	1	1	0	0	4.72	13.8	104.53	29.43	4.33	6.23	0	0	0	1	1	0	0	0	4
45	0	0	26.84	0	0	0	0	18	0	0	0	0	1	0	0	4.83	13.1	46.96	34.69	5.65	5.41	0	0	0	1	1	0	1	0	3
38	0	0	19.29	0	0	0	0	5	1	0	0	0	1	0	0	5.16	13.8	44.49	45.04	4.14	6.33	0	0	0	1	1	0	1	0	4
44	0	0	19.77	0	0	0	0	9	0	0	0	0	1	0	0	4.77	12.6	72.02	39.68	3.91	3.96	0	0	0	1	1	0	1	0	3
41	1	0	21.44	0	0	0	0	11	0	0	0	0	1	0	0	5	13.9	45.97	41.12	4.92	3.36	0	0	0	1	1	0	4	0	6
49	0	0	22.35	0	0	0	0	24	0	0	0	1	1	0	0	5.11	12.8	46.15	45.95	5.23	3.43	0	0	0	1	1	0	2	0	4
38	0	0	22.08	0	0	0	0	10	0	0	0	0	1	0	0	4.72	13.9	40.83	25	5.34	3.39	0	0	0	1	1	0	0	0	2
39	0	0	22.98	0	0	0	0	9	0	0	0	0	1	0	0	5.16	12.5	232.25	26.8	4.74	5.19	0	0	0	1	1	0	0	0	2
44	0	0	21.75	0	0	0	0	16	0	0	0	0	1	0	0	4.72	12.1	65.12	30.74	4.33	5.07	0	0	0	1	1	0	2	0	4
37	0	0	20.07	0	0	0	0	8	0	0	0	0	1	0	0	4.88	12.2	72.96	28.06	4.25	4.37	0	0	0	1	1	0	2	0	4
28	0	0	23.23	0	0	0	0	4	0	0	0	0	1	0	0	5.11	13.7	88.33	39.07	4.17	4.8	0	0	0	1	1	0	0	0	1
33	0	0	24.5	0	0	0	0	3	0	0	0	0	1	0	0	4.61	13.3	79.25	43.94	3.88	5.73	0	0	0	1	1	0	0	0	2
47	0	0	26.53	0	0	0	0	13	1	0	0	0	1	0	0	5.33	14.5	116.06	35.59	5.59	4.8	0	0	0	1	1	0	1	0	4
45	0	0	27.34	0	0	0	0	17	0	0	0	0	1	0	0	4.44	14.4	55.55	37.79	5.34	6.4	0	0	0	1	1	0	2	0	4
37	0	0	27.47	0	0	0	0	4	1	0	0	0	1	0	0	5.11	13.9	55.88	34.06	6.01	8.97	0	0	0	1	1	0	1	0	4
49	1	0	24.14	0	0	0	0	16	0	0	0	0	1	0	0	4.83	12.6	38.06	42.37	5.88	4.76	0	0	0	1	1	0	3	0	5
37	0	0	20.07	0	0	0	0	8	0	0	0	0	1	1	0	5.11	11.5	24.76	43.09	5.36	2.59	0	0	0	1	1	0	0	0	2
28	0	0	19.29	0	0	0	0	2	0	0	0	0	1	0	0	4.55	12.9	72.26	33.77	3.21	4.06	0	0	0	1	1	0	0	0	1
40	0	0	21.71	0	0	0	0	4	0	0	0	0	1	0	0	4.88	13.9	78.8	33.33	3.44	5.61	0	0	0	1	1	0	1	0	3
38	0	0	23	0	0	0	0	10	0	0	0	0	1	0	0	4.44	12.5	77.14	46.56	3.6	6.05	0	0	0	1	1	0	0	0	2
43	0	0	24.69	0	0	0	0	5	1	0	0	0	1	0	0	4.55	13.6	133.99	50.49	4.56	6.02	0	0	0	1	1	0	1	0	4
33	0	0	15.58	0	0	0	0	0.5	0	0	0	0	1	0	0	5.27	13.4	90.71	29.24	3.7	3.93	0	0	0	1	1	0	0	0	2
36	0	0	16.62	0	0	0	0	7	0	0	0	0	1	0	0	4.88	13.6	91	51.43	3.76	5.23	0	0	0	1	1	0	0	0	1
40	0	0	23.68	0	0	0	0	12	0	0	0	0	1	1	0	4.88	11.4	84.98	34.38	5.96	5.44	0	0	0	1	1	0	2	0	4
37	0	0	21.73	0	0	0	0	11	0	0	0	0	1	0	0	4.83	13.3	169.22	36.9	4.97	3.41	0	0	0	1	1	0	2	0	3
29	0	0	22.78	0	0	0	0	4	0	0	0	0	1	0	0	5.38	15	125	30.82	4.9	6.13	0	0	0	1	1	0	1	0	3
37	0	0	23.29	0	0	0	0	11	0	0	0	1	1	0	0	5.88	13.3	130.44	29.12	5.72	6.06	0	0	0	1	1	0	0	0	2
40	0	0	25.68	0	0	0	0	5	0	0	0	0	1	0	0	4.55	13.9	50.06	87.54	4.58	3.79	0	0	0	1	1	0	0	0	2
31	0	0	18.53	0	0	0	0	1	0	0	0	0	1	0	0	4.94	12.4	41.82	26.26	3.63	6.07	0	0	0	1	1	0	0	0	2
45	0	0	20.47	0	0	0	0	23	0	0	0	0	1	0	0	5.16	13.6	132.8	52.72	3.52	4.73	0	0	0	1	1	0	2	0	4
47	0	0	20.17	0	0	0	0	11	0	0	0	1	1	0	0	5.27	13.2	22.92	47.12	4.25	5.77	0	0	0	1	1	0	0	0	2
39	0	0	19.35	0	0	0	0	9	0	0	0	0	1	0	0	4.44	13.8	49.64	42.61	5.1	4.38	0	0	0	1	1	0	2	0	4
43	0	0	21.75	0	0	0	0	12	0	0	0	0	1	0	0	5.05	13.1	56.58	40.14	4.71	7.63	0	0	0	1	1	0	1	0	2
33	0	0	24.75	0	0	0	0	0.5	0	0	0	0	1	0	0	4.61	13.5	58.04	37.14	4.66	5.3	0	0	0	1	1	0	0	0	1
46	1	0	19.86	0	0	0	0	14	1	0	0	0	1	0	0	4.72	13	50.04	48.71	5.85	5.01	0	0	0	1	1	0	3	0	6
38	0	0	20.82	0	0	0	0	8	0	0	0	0	1	0	0	5.27	13.6	77.36	31.03	4.61	4.36	0	0	0	1	1	0	2	0	4
42	0	0	25.38	0	0	0	0	17	0	0	0	0	1	0	0	5.88	13.6	44.18	46.13	4.61	6.01	0	0	0	1	1	0	1	0	2
40	1	0	21.64	0	0	0	0	3	0	0	0	0	1	0	0	5.27	13.3	52.65	40.07	5.1	6.56	0	0	0	1	1	0	3	0	5
34	0	0	16.5	0	0	0	0	6	0	0	0	0	1	0	0	4.72	12.9	65.32	46.21	3.68	6.3	0	0	0	1	1	0	0	0	1
44	0	0	20.03	0	0	0	0	18	1	0	0	0	1	0	0	5.55	12.1	271.19	31.4	5.08	4.47	0	0	0	1	1	0	1	0	4
47	0	0	22.1	0	0	0	0	21	0	0	0	0	1	0	0	4.38	14.1	72.74	36.7	6.03	4.85	0	0	0	1	1	0	2	0	3
43	0	0	20.26	0	0	0	0	9	0	0	0	0	1	1	0	5.16	11.8	84.11	52.47	3.5	5.18	0	0	0	1	1	0	0	0	2
41	0	0	24.33	0	0	0	0	11	0	0	0	0	1	0	0	4.55	12.8	28.74	58.01	5.18	6.86	0	0	0	1	1	0	0	0	1
34	0	0	23.09	0	0	0	0	9	0	0	0	0	1	0	0	4.88	14.3	66.15	42.57	5	5.37	0	0	0	1	1	0	2	0	4
43	0	0	21.1	0	0	0	0	3	1	0	0	0	1	0	0	5.66	13.4	133.63	30.32	5.46	4.22	0	0	0	1	1	0	1	0	5
35	0	0	18.98	0	0	0	0	2	0	0	0	0	1	0	0	4.38	13.1	25.86	25.48	5.39	11.52	0	0	0	1	1	0	0	0	2
38	0	0	23.83	0	0	0	0	7	1	0	0	0	1	0	0	4.44	13.8	80.47	42.81	4.66	5.32	0	0	0	1	1	0	2	0	5
46	0	0	24.75	0	0	0	0	18	0	0	0	0	1	0	0	5.22	12.7	52.74	40.07	3.76	3.61	0	0	0	1	1	0	1	0	3
34	0	0	27.67	0	0	0	0	7	0	0	0	0	1	0	0	4.66	13	112.71	48.91	5.44	4.55	0	0	0	1	1	0	0	0	2
35	1	0	23.4	0	0	0	0	1	0	0	0	0	1	0	0	6.22	14.8	98.31	53.93	5.21	6.79	0	0	0	1	1	0	3	0	5
27	0	0	20.66	0	0	0	0	1	0	0	0	0	1	0	0	4.33	14.5	121.11	43.65	4.43	4.24	0	0	0	1	1	0	1	0	2
33	0	0	20.76	0	0	0	0	4	1	0	0	0	1	0	0	4.72	14.1	77.79	22.54	4.4	3.71	0	0	0	1	1	0	0	0	3
38	0	0	27.44	0	0	0	0	8	1	0	0	0	1	0	0	4.72	12.4	48.78	53	3.37	3.82	0	0	0	1	1	0	1	0	4
47	0	0	22.6	0	0	0	0	16	1	0	0	0	1	0	0	4.5	12.6	37.44	31.09	4.66	6.89	0	0	0	1	1	0	0	0	3
38	0	0	20.8	0	0	0	0	9	0	0	0	0	1	0	0	4.33	12.7	37.55	31.21	4.3	6.35	0	0	0	1	1	0	2	0	4
35	0	0	20.57	0	0	0	0	9	0	0	0	0	1	0	0	4.44	13.2	75.75	39.85	4.53	3.23	0	0	0	1	1	0	2	0	3
39	0	0	19.6	0	0	0	0	15	0	0	0	0	1	0	0	4.61	13.3	57.5	51.94	3.7	5.57	0	0	0	1	1	0	1	0	3
38	0	0	18.69	0	0	0	0	2	0	0	0	0	1	0	0	4.55	13.5	28.51	37.74	5.05	7.73	0	0	0	1	1	0	0	0	2
28	0	0	29.6	0	0	0	0	1	0	0	0	0	1	0	0	5	13.1	33.08	28.44	4.25	6.12	0	0	0	1	1	0	0	0	2
33	0	0	20.42	0	0	0	0	1	0	0	0	0	1	0	0	4.44	13.5	160.14	43.63	4.87	6.67	0	0	0	1	1	0	0	0	2
32	0	0	26.49	0	0	0	0	2	0	0	0	0	1	0	0	4.83	13.6	60.92	26.32	4.4	6.74	0	0	0	1	1	0	1	0	3
34	0	0	21.3	0	0	0	0	3	0	0	0	0	1	0	0	5	13.2	139.81	51.2	4.71	9.88	0	0	0	1	1	0	0	0	2
33	0	0	20.49	0	0	0	0	4	0	0	0	0	1	0	0	5	12.1	59.23	34.3	4.09	3	0	0	0	1	1	0	2	0	4
36	0	0	20.02	0	0	0	0	10	0	0	0	0	1	0	0	4.66	14.2	134.93	64.89	3.6	6.25	0	0	0	1	1	0	2	0	4
40	0	0	25.96	0	0	0	0	0.5	1	0	0	1	1	0	0	5.05	13.4	177.69	52.16	5.05	6.83	0	0	0	1	1	0	2	0	7
41	0	0	17.95	0	0	0	0	13	0	0	0	0	1	0	0	4.27	12.1	77.99	32.75	3.99	3.42	0	0	0	1	1	0	0	0	1
38	0	0	23.6	0	0	0	0	6	0	0	0	0	1	0	0	5.11	13.1	42.65	28.95	4.64	4.84	0	0	0	1	1	0	0	0	2
33	0	0	32.37	0	0	0	0	1	0	0	0	0	1	0	0	4.83	13.6	104.1	31.17	4.27	6.6	0	0	0	1	1	0	0	0	1
37	0	0	22.4	0	0	0	0	5	0	0	0	0	1	0	0	5	12.6	215.15	28.97	5.31	5.95	0	0	0	1	1	0	2	0	4
39	0	0	22.81	0	0	0	0	0.5	1	0	0	0	1	0	0	5.16	13.8	110.46	27.81	5.57	5.4	0	0	0	1	1	0	2	0	5
48	0	0	19.77	0	0	0	0	17	0	0	0	0	1	0	0	4.77	12.4	42.96	23.13	3.83	2.46	0	0	0	1	1	0	0	0	2
35	0	0	18.94	0	0	0	0	1	0	0	0	0	1	0	0	5.05	14.4	75.99	37.39	5.67	7.02	0	0	0	1	1	0	0	0	1
44	1	0	25.45	0	0	0	0	14	1	0	0	0	1	0	0	6.55	12.4	47.03	67.04	4.9	4.72	0	0	0	1	1	0	4	0	7
41	0	0	26.95	0	0	0	0	4	1	0	0	0	1	0	0	5.05	12.8	23.68	50.33	4.71	4.45	0	0	0	1	1	0	2	0	5
38	0	0	23.21	0	0	0	0	6	0	0	0	0	1	0	0	4.66	16.1	92.64	94.22	4.33	8.18	0	0	0	1	1	0	1	0	3
34	0	0	20.26	0	0	0	0	4	0	0	0	0	1	0	0	4.72	12.4	24.54	28.66	4.95	4.96	0	0	0	1	1	0	1	0	3
34	0	0	18.41	0	0	0	0	3	0	0	0	0	1	0	0	4.33	12.8	68.15	52.79	5	6.13	0	0	0	1	1	0	2	0	4
43	1	0	20.9	0	0	0	0	18	0	0	0	0	1	0	0	4.88	13.4	66.94	23.57	4.14	5.58	0	0	0	1	1	0	3	0	5
40	0	0	25.93	0	0	0	0	8	0	0	0	0	1	0	0	5.22	12.2	85.3	29.43	4.74	3.48	0	0	0	1	1	0	0	0	2
39	0	0	26.77	0	0	0	0	0.5	1	0	0	0	1	0	0	5.94	14.2	78.26	21.45	4.74	7.02	0	0	0	1	1	0	0	0	3
49	0	0	21.12	0	0	0	0	18	0	0	0	0	1	0	0	4.44	12.8	131.2	39.65	4.84	6.34	0	0	0	1	1	0	2	0	4
37	0	0	20.42	0	0	0	0	12	0	0	0	0	1	0	0	4.66	14.7	133.11	90.1	3.26	5.62	0	0	0	1	1	0	0	0	2
38	0	0	21.33	0	0	0	0	10	0	0	0	0	1	0	0	5	13.4	104.71	52.59	4.09	3.78	0	0	0	1	1	0	0	0	2
33	0	0	23.32	0	0	0	0	6	0	0	0	0	1	0	0	5.33	13.3	47.68	23.47	4.77	6.26	0	0	0	1	1	0	0	0	2
33	0	0	25.48	0	0	0	0	3	0	0	0	0	1	0	0	5.11	14	23.98	27.95	5.54	5.13	0	0	0	1	1	0	0	0	2
48	0	0	23.37	0	0	0	0	13	0	0	0	0	1	0	0	5.38	13.5	29.73	40.9	5.59	4	0	0	0	1	1	0	0	0	2
31	0	0	19.04	0	0	0	0	2	0	0	0	0	1	1	0	3.89	10.2	142.59	39.51	5.75	9.14	0	0	0	1	1	0	1	0	3
37	0	0	19.67	0	0	0	0	14	0	0	0	0	1	0	0	4.44	12	28.9	56.46	5.05	4.11	0	0	0	1	1	0	1	0	3
41	0	0	24.13	0	0	0	0	13	0	0	0	0	1	0	0	5.11	13.4	44.22	33.21	4.38	5.51	0	0	0	1	1	0	2	0	4
46	0	0	21.6	0	0	0	0	19	0	0	0	0	1	0	0	4.72	13.2	88.85	29.75	5.15	6.21	0	0	0	1	1	0	1	0	3
34	0	0	21.98	0	0	0	0	0.5	0	0	0	0	1	0	0	4.61	13.4	80.13	45.63	3.88	7.52	0	0	0	1	1	0	2	0	4
29	0	0	20.77	0	0	0	0	2	0	0	0	0	1	0	0	5.11	14	44.11	89.78	4.95	6.34	0	0	0	1	1	0	0	0	1
35	0	0	22.08	0	0	0	0	3	0	0	0	0	1	0	0	5.49	13.7	67.41	34.06	3.96	7.43	0	0	0	1	1	0	0	0	2
34	0	0	20.53	0	0	0	0	1	0	0	0	0	1	0	0	4.94	13.1	39.46	65.23	3.73	5.96	0	0	0	1	1	0	0	0	2
31	0	0	22.29	0	0	0	0	0.5	0	0	0	0	1	0	0	5	13.5	74.96	42.17	5.21	9.45	0	0	0	1	1	0	1	0	2
32	0	0	21.7	0	0	0	0	3	0	0	0	0	1	0	0	4.72	12.2	132.3	23.36	3.63	4.45	0	0	0	1	1	0	1	0	3
36	0	0	23.55	0	0	0	0	6	0	0	0	0	1	0	0	5.11	12.2	234.61	36.02	4.01	6.18	0	0	0	1	1	0	1	0	3
36	0	0	22.77	0	0	0	0	8	0	0	0	0	1	0	0	5.83	14.4	46	60.78	4.71	6.65	0	0	0	1	1	0	2	0	3
37	0	0	20.84	0	0	0	0	1	1	0	0	0	1	0	0	4.88	13.5	34.56	33.97	4.07	5.87	0	0	0	1	1	0	1	0	4
43	0	0	21.77	0	0	0	0	12	0	0	0	0	1	0	0	4.94	12.9	268.43	34.41	3.99	3.05	0	0	0	1	1	0	2	0	4
35	0	0	23.87	0	0	0	0	5	0	0	0	0	1	0	0	4.5	13.4	44.36	24.48	3.83	6.58	0	0	0	1	1	0	0	0	1
34	0	0	21.95	0	0	0	0	8	0	0	0	0	1	0	0	4.88	13.6	47.59	53.77	5.05	5.76	0	0	0	1	1	0	0	0	2
49	0	0	21.71	0	0	0	0	22	0	0	0	0	1	0	0	5.22	13.5	269.35	38.15	5.49	4.53	0	0	0	1	1	0	0	0	2
37	0	0	19.39	0	0	0	0	1	0	0	0	0	1	0	0	4.5	13.4	127.76	53.62	4.82	7.58	0	0	0	1	1	0	2	0	4
33	0	0	19.66	0	0	0	0	1	0	0	0	0	1	0	0	4.55	13.5	42.09	23.89	4.84	6.24	0	0	0	1	1	0	0	0	2
34	0	0	22.97	0	0	0	0	1	0	0	0	0	1	0	0	4.94	13.1	77.79	30.2	5.02	7.4	0	0	0	1	1	0	1	0	3
40	0	0	23.56	0	0	0	0	9	0	0	0	0	1	0	0	4.88	13.8	121.29	47.86	4.43	5.84	0	0	0	1	1	0	1	0	3
37	0	0	18.78	0	0	0	0	5	0	0	0	1	1	0	0	4.55	12.6	56	48.49	4.35	5.43	0	0	0	1	1	0	1	0	3
38	0	0	22.91	0	0	0	0	2	1	0	0	0	1	0	0	4.72	13.2	43.03	39.8	4.07	7.64	0	0	0	1	1	0	1	0	4
42	0	0	18.94	0	0	0	0	13	0	0	0	0	1	0	0	4.72	12.5	43.93	39.47	5.21	4.68	0	0	0	1	1	0	1	0	3
42	0	0	27.54	0	0	0	0	8	0	0	0	1	1	0	0	5	13.7	282.92	45.85	4.74	8.84	0	0	0	1	1	0	0	0	1
39	0	0	19.68	0	0	0	0	9	0	0	0	0	1	0	0	5.05	13.2	23.48	36.82	5.78	3.81	0	0	0	1	1	0	0	0	2
39	0	0	20.45	0	0	0	0	11	0	0	0	0	1	0	0	4.94	12.8	32.04	43.24	4.2	7.86	0	0	0	1	1	0	1	0	3
39	0	0	23.65	0	0	0	0	9	1	0	0	0	1	0	0	5	12.6	47.88	35.64	5.34	8.42	0	0	0	1	1	0	1	0	4
40	0	0	21.22	0	0	0	0	8	0	0	0	0	1	0	0	4.66	12.6	39.57	26.6	3.65	4.78	0	0	0	1	1	0	0	0	2
39	0	0	17.56	0	0	0	0	11	0	0	0	0	1	0	0	5	13.6	134.37	39.47	5.34	5.56	0	0	0	1	1	0	0	0	2
34	0	0	18.28	0	0	0	0	2	0	0	0	0	1	0	0	4.55	12.7	69.84	41.33	3.88	5.18	0	0	0	1	1	0	1	0	3
31	0	0	21.47	0	0	0	0	1	0	0	0	0	1	0	0	5	12.1	137.63	31.48	3.68	5.84	0	0	0	1	1	0	1	0	3
36	0	0	24.42	0	0	0	0	3	1	0	0	0	1	0	0	5.16	12.9	56.74	34.51	4.09	6.42	0	0	0	1	1	0	0	0	3
38	0	0	24.51	0	0	0	0	2	0	0	0	0	1	0	0	4.61	13.1	57.66	59.21	4.01	12.08	0	0	0	1	1	0	1	0	3
24	0	0	16.86	0	0	0	0	1	0	0	0	0	1	0	0	4.44	12.8	41.05	39.38	3.96	5.23	0	0	0	1	1	0	0	0	1
41	0	0	21.24	0	0	0	0	12	0	0	0	0	1	0	0	4.72	12.8	69.14	35.18	3.76	3.7	0	0	0	1	1	0	1	0	3
42	0	0	20.2	0	0	0	0	12	0	0	0	0	1	0	0	4.83	13.3	29.28	43.7	4.58	4	0	0	0	1	1	0	2	0	4
42	0	0	22.48	0	0	0	0	12	0	0	0	0	1	1	0	4.66	11.7	169.42	49.82	4.87	3.95	0	0	0	1	1	0	2	0	3
34	0	0	20.01	0	0	0	0	2	0	0	0	0	1	0	0	4.66	12.6	61.16	36.96	3.68	3.53	0	0	0	1	1	0	1	0	3
40	0	0	19.62	0	0	0	0	4	0	0	0	0	1	0	0	4.5	13.2	76.24	40.63	3.99	5.06	0	0	0	1	1	0	0	0	2
45	0	0	24.59	0	0	0	0	15	0	0	0	0	1	0	0	5.05	13.7	71.43	43.75	5.59	4.8	0	0	0	1	1	0	1	0	2
40	0	0	20.07	0	0	0	0	9	0	0	0	0	1	0	0	4.88	13.9	82.49	26.21	3.32	4.34	0	0	0	1	1	0	2	0	4
38	0	0	21.68	0	0	0	0	11	0	0	0	0	1	1	0	5.11	11.5	43.97	29.29	4.3	5.5	0	0	0	1	1	0	1	0	3
43	1	0	23.29	0	0	0	0	13	1	0	0	0	1	0	0	4.77	12.7	61.01	67.11	4.61	3.42	0	0	0	1	1	0	3	0	6
41	0	0	21.17	0	0	0	0	2	0	0	0	0	1	0	0	5.49	14.3	81.54	25.96	4.82	6.26	0	0	0	1	1	0	0	0	2
38	0	0	20.32	0	0	0	0	5	0	0	0	0	1	0	0	4.77	13.1	76.38	55.29	2.95	4.17	0	0	0	1	1	0	1	0	3
41	0	0	18.97	0	0	0	0	12	0	0	0	0	1	0	0	4.94	14	52.69	40.79	4.71	7.55	0	0	0	1	1	0	2	0	4
39	0	0	25.49	0	0	0	0	11	0	0	0	0	1	0	0	5.33	15	45.48	38.7	5.67	10.02	0	0	0	1	1	0	2	0	4
46	1	0	21.77	0	0	0	0	14	0	0	0	0	1	0	0	4.88	14	27.35	38.55	4.66	3.46	0	0	0	1	1	0	3	0	5
42	0	0	21.04	0	0	0	0	7	0	0	0	0	1	0	0	5.05	13.3	50.85	39.48	4.82	7.72	0	0	0	1	1	0	1	0	3
43	0	0	19.54	0	0	0	0	10	0	0	0	1	1	0	0	5.49	12.5	40.85	21.28	3.73	6.38	0	0	0	1	1	0	0	0	2
37	0	0	22.54	0	0	0	0	16	0	0	0	0	1	0	0	5.33	14	125.83	27.62	5.13	5.89	0	0	0	1	1	0	2	0	3
36	1	0	22.69	0	0	0	0	1	0	0	0	0	1	0	0	5.77	12.5	161.56	28.63	4.22	6.91	0	0	0	1	1	0	3	0	5
35	0	0	23.83	0	0	0	0	3	0	0	0	0	1	1	0	4.38	11.5	194.32	25.4	5.34	8.87	0	0	0	1	1	0	0	0	3
45	1	0	23.33	0	0	0	0	24	0	0	0	0	1	0	0	4.38	13.8	87.54	58.71	3.39	4.4	0	0	0	1	1	0	5	0	6
37	0	0	16.23	0	0	0	0	4	0	0	0	1	1	0	0	4.72	12.8	89.72	42.75	5.13	4.05	0	0	0	1	1	0	0	0	1
38	0	0	17.8	0	0	0	0	7	0	0	0	1	1	0	0	4.88	14.9	45.75	48.47	4.82	5.74	0	0	0	1	1	0	0	0	2
33	0	0	19.82	0	0	0	0	2	1	0	0	0	1	0	0	5.27	13.9	134.98	32.92	3.6	4.57	0	0	0	1	1	0	0	0	3
36	0	0	22.53	0	0	0	0	7	0	0	0	1	1	0	0	4.66	13.6	178.34	28.99	3.88	8.43	0	0	0	1	1	0	0	0	2
33	0	0	16.28	0	0	0	0	1	0	0	0	0	1	0	0	4.5	13.8	26.45	21.68	3.78	7.58	0	0	0	1	1	0	0	0	2
33	0	0	22.28	0	0	0	0	5	0	0	0	0	1	0	0	5.44	13.4	58.24	56.49	4.84	4.15	0	0	0	1	1	0	0	0	2
39	0	0	19.85	0	0	0	0	5	0	0	0	0	1	0	0	4.61	13.4	30.06	26.56	3.16	2.52	0	0	0	1	1	0	0	0	1
43	1	0	26.29	0	0	0	0	8	1	0	0	0	1	0	0	4.94	13.2	39.61	25.49	3.94	5.33	0	0	0	1	1	0	4	0	8
41	0	0	31.17	0	0	0	0	7	0	0	0	0	1	0	0	5.72	13.5	127.2	46.64	5.83	7.71	0	0	0	1	1	0	1	0	3
42	0	0	20.69	0	0	0	0	16	0	0	0	0	1	0	0	4.61	12.9	126.1	57.81	4.84	6.31	0	0	0	1	1	0	0	0	2
37	0	0	28.07	0	0	0	0	8	0	0	0	0	1	0	0	5.99	12.9	119.18	31.03	4.92	4.47	0	0	0	1	1	0	0	0	2
39	0	0	21.95	0	0	0	0	8	0	0	0	0	1	0	0	5.77	13.7	63.86	36.18	5.28	5.26	0	0	0	1	1	0	1	0	3
43	0	0	22.31	0	0	0	0	14	0	0	0	0	1	0	0	5.55	13.4	40.65	33.75	4.66	4.25	0	0	0	1	1	0	1	0	2
38	0	0	18.64	0	0	0	0	8	0	0	0	0	1	0	0	4.88	13	85.14	42.11	4.58	8.5	0	0	0	1	1	0	0	0	1
33	0	0	19.04	0	0	0	0	4	0	0	0	0	1	0	0	5	13.8	40.4	28.42	4.04	5.81	0	0	0	1	1	0	0	0	1
43	1	0	22.2	0	0	0	0	12	1	0	0	0	1	0	0	4.5	12	92.55	73.5	3.34	5.57	0	0	0	1	1	0	3	0	6
42	0	0	23.75	0	0	0	0	16	0	0	0	0	1	0	0	4.38	13.2	97.18	29.21	4.48	5.44	0	0	0	1	1	0	1	0	3
39	0	0	26.41	0	0	0	0	13	0	0	0	0	1	0	0	4.88	12.8	49.57	55.45	4.97	4.63	0	0	0	1	1	0	1	0	3
38	0	0	20.76	0	0	0	0	12	0	0	0	0	1	0	0	4.94	13.4	87.59	25.33	6.03	5.79	0	0	0	1	1	0	0	0	2
46	0	0	20.94	0	0	0	0	16	1	0	0	0	1	0	0	5.61	14.3	72.8	21.14	4.92	5.56	0	0	0	1	1	0	1	0	5
36	0	0	25.41	0	0	0	0	4	0	0	0	0	1	0	0	5.16	13.8	96.4	35.75	2.77	6.18	0	0	0	1	1	0	0	0	1
31	0	0	21.85	0	0	0	0	0.5	0	0	0	0	1	0	0	4.61	14.1	79.9	65.54	3.44	6.54	0	0	0	1	1	0	2	0	3
35	0	0	19.85	0	0	0	0	6	0	0	0	0	1	0	0	4.61	14	200.75	25.71	4.07	3.22	0	0	0	1	1	0	0	0	1
45	0	0	21.27	0	0	0	0	15	0	0	0	0	1	0	0	5.44	14.2	40.6	38.46	3.94	4.61	0	0	0	1	1	0	0	0	2
38	0	0	21.55	0	0	0	0	6	0	0	0	0	1	0	0	4.66	13.6	212.45	41.94	4.74	4.44	0	0	0	1	1	0	0	0	2
44	0	0	20.25	0	0	0	0	12	0	0	0	0	1	0	0	4.83	12.9	131.61	29.63	3.83	4.49	0	0	0	1	1	0	2	0	3
36	0	0	25.36	0	0	0	0	8	0	0	0	0	1	0	0	5.16	12.9	119.83	36.86	4.77	6	0	0	0	1	1	0	2	0	4
27	0	0	20.91	0	0	0	0	1	0	0	0	0	1	0	0	4.88	12.6	23.75	43.03	4.35	4.73	0	0	0	1	1	0	0	0	2
36	0	0	20.45	0	0	0	0	1	0	0	0	0	1	1	0	5.33	11.9	74.44	32	3.91	3.75	0	0	0	1	1	0	0	0	1
27	0	0	19.48	0	0	0	0	0.5	0	0	0	0	1	0	0	4.77	13.6	70.06	32.03	3.37	3.51	0	0	0	1	1	0	0	0	2
27	0	0	23.76	0	0	0	0	2	0	0	0	0	1	1	0	4.22	11.8	35.79	32.12	5.7	5.77	0	0	0	1	1	0	0	0	1
39	0	0	22.74	0	0	0	0	6	0	0	0	0	1	0	0	5.22	12.6	87.63	21.6	4.9	5.13	0	0	0	1	1	0	1	0	3
44	0	0	19.26	0	0	0	0	10	0	0	0	0	1	0	0	5	12.1	27.5	41.56	4.77	5.57	0	0	0	1	1	0	1	0	3
37	0	0	22.05	0	0	0	0	10	0	0	0	0	1	0	0	4.5	13.6	34.06	34.04	4.87	4.13	0	0	0	1	1	0	1	0	3
38	0	0	18.83	0	0	0	0	9	0	0	0	0	1	0	0	5.33	13.3	76.94	52.33	4.01	5.53	0	0	0	1	1	0	2	0	4
35	0	0	17.15	0	0	0	0	5	0	0	0	0	1	0	0	5.49	12.8	234.03	66.25	4.64	5.79	0	0	0	1	1	0	1	0	3
44	0	0	26.01	0	0	0	0	15	1	0	0	0	1	0	0	4.94	12.4	158.55	45.4	5.18	9.06	0	0	0	1	1	0	0	0	4
29	0	0	18.35	0	0	0	0	4	0	0	0	1	1	0	0	5.83	14.9	97.63	22.55	4.33	4.62	0	0	0	1	1	0	1	0	3
41	0	0	23.05	0	0	0	0	11	0	0	0	1	1	0	0	4.61	12.5	68.17	37.76	4.27	6.31	0	0	0	1	1	0	1	0	3
39	0	0	20.91	0	0	0	0	3	0	0	0	1	1	0	0	5.05	12.9	145.67	51.31	4.82	4.11	0	0	0	1	1	0	1	0	2
31	0	0	26.89	0	0	0	0	0.5	0	0	0	0	1	0	0	4.22	14.3	167.83	47.01	4.22	7.92	0	0	0	1	1	0	0	0	2
35	0	0	19.37	0	0	0	0	5	0	0	0	0	1	1	0	4.94	11.7	66.4	24.84	3.65	4.55	0	0	0	1	1	0	2	0	4
39	0	0	21.65	0	0	0	0	9	0	0	0	0	1	0	0	4.88	12.3	59.28	31.58	3.52	3.83	0	0	0	1	1	0	0	0	2
32	0	0	19.77	0	0	0	0	1	1	0	0	0	1	0	0	4.88	12.1	26.29	21.56	5.08	4.6	0	0	0	1	1	0	0	0	3
47	0	0	27.57	0	0	0	0	20	0	0	0	0	1	0	0	5.44	13.5	67.72	37.07	3.7	5.35	0	0	0	1	1	0	1	0	3
38	0	0	21.69	0	0	0	0	2	1	0	0	0	1	0	0	5.27	13.6	31.3	48.74	5.36	4.49	0	0	0	1	1	0	1	0	4
47	0	0	21.41	0	0	0	0	13	1	0	0	0	1	0	0	4.27	12.9	35.77	35.93	5.34	3.66	0	0	0	1	1	0	2	0	5
30	0	0	25.99	0	0	0	0	1	0	0	0	0	1	0	0	5.11	13.2	118.91	46.62	4.4	9.85	0	0	0	1	1	0	0	0	1
39	0	0	24.25	0	0	0	0	13	1	0	0	0	1	0	0	4.88	13.4	25.64	52.27	4.74	7.41	0	0	0	1	1	0	0	0	3
41	0	0	21.86	0	0	0	0	15	0	0	0	1	1	0	0	4.72	12.7	109.25	26.13	4.69	6.7	0	0	0	1	1	0	0	0	2
43	0	0	24.66	0	0	0	0	14	1	0	0	0	1	0	0	4.88	14.3	283.39	54.05	5.28	6.42	0	0	0	1	1	0	1	0	4
42	0	0	18.99	0	0	0	0	11	1	0	0	0	1	0	0	4.77	14.2	69.36	35.67	4.35	6.72	0	0	0	1	1	0	1	0	4
34	0	0	18.92	0	0	0	0	8	0	0	0	0	1	0	0	4.72	14.8	233.44	53.8	5.1	8.29	0	0	0	1	1	0	1	0	3
46	0	0	25.47	0	0	0	0	16	1	0	0	0	1	0	0	5.16	13.4	59.12	49.82	3.83	4.58	0	0	0	1	1	0	2	0	5
44	1	0	21.54	0	0	0	0	11	0	0	0	0	1	0	0	4.94	12.7	63.9	51.05	3.81	3.48	0	0	0	1	1	0	4	0	6
39	0	0	22.64	0	0	0	0	5	0	0	0	0	1	0	0	5.11	14.3	48.29	22.59	4.48	6.32	0	0	0	1	1	0	0	0	2
32	0	0	20.09	0	0	0	0	4	0	0	0	0	1	0	0	5.05	12.9	58.31	40	4.58	7.22	0	0	0	1	1	0	0	0	2
29	0	0	19.95	0	0	0	0	0.5	0	0	0	0	1	0	0	4.27	13.2	160.28	50.16	4.77	3.98	0	0	0	1	1	0	0	0	2
32	0	0	23	0	0	0	0	2	0	0	0	0	1	0	0	5.05	14.2	50.83	37.13	4.43	4.12	0	0	0	1	1	0	0	0	2
38	0	0	20.4	0	0	0	0	7	0	0	0	0	1	0	0	5.83	14.1	60.15	35.49	4.66	5.43	0	0	0	1	1	0	0	0	2
30	0	0	21.68	0	0	0	0	0.5	0	0	0	0	1	0	0	4.77	13.4	170.28	41.8	5.49	7.29	0	0	0	1	1	0	0	0	2
26	0	0	19.04	0	0	0	0	1	0	0	0	0	1	0	0	4.05	13.5	37.23	38.33	4.2	4.66	0	0	0	1	1	0	0	0	1
43	0	0	20.63	0	0	0	0	16	0	0	0	0	1	0	0	5.16	12.7	44.02	34.52	3.06	4.62	0	0	0	1	1	0	2	0	4
23	0	0	21.28	0	0	0	0	2	0	0	0	1	1	0	0	5	12.7	47.46	38.28	3.34	8.02	0	0	0	1	1	0	0	0	1
43	0	0	22.95	0	0	0	0	10	1	0	0	1	1	0	0	5.22	13.2	152.66	37.11	4.48	4.05	0	0	0	1	1	0	0	0	3
38	1	0	21.41	0	0	0	0	13	0	0	0	0	1	0	0	5.27	13.9	45.34	49.82	4.64	5.07	0	0	0	1	1	0	5	0	7
32	1	0	23.29	0	0	0	0	1	0	0	0	0	1	0	0	4.83	13.6	48.8	50.16	4.35	6.79	0	0	0	1	1	0	3	0	5
44	0	0	22.2	0	0	0	0	16	0	0	0	0	1	1	0	4.66	11.9	48.54	38.05	4.2	5.4	0	0	0	1	1	0	2	0	4
39	0	0	24.62	0	0	0	0	13	0	0	0	0	1	0	0	5.27	13.6	60.13	25.74	4.25	5.02	0	0	0	1	1	0	1	0	3
36	0	0	19.82	0	0	0	0	5	1	0	0	0	1	0	0	4.88	12.1	47.32	48.33	3.47	3.96	0	0	0	1	1	0	0	0	3
32	0	0	20.25	0	0	0	0	4	0	0	0	0	1	0	0	3.89	13.3	114.71	56.9	6.16	4.01	0	0	0	1	1	0	2	0	4
40	0	0	22.68	0	0	0	0	4	1	0	0	0	1	1	0	5.11	11.9	57.93	61.89	3.5	3.33	0	0	0	1	1	0	2	0	5
40	0	0	22.56	0	0	0	0	12	1	0	0	1	1	0	0	5.88	13	83.34	32.08	5.67	9.55	0	0	0	1	1	0	0	0	3
25	0	0	19.76	0	0	0	0	1	0	0	0	1	1	0	0	5.94	14.3	184.48	33.88	4.87	7.08	0	0	0	1	1	0	0	0	1
43	0	0	24.38	0	0	0	0	8	1	0	0	0	1	0	0	5.33	12.4	117.92	43.61	4.87	5.49	0	0	0	1	1	0	1	0	4
36	0	0	19.56	0	0	0	0	1	1	0	0	0	1	0	0	5.11	12.2	45.03	45.21	4.79	4.7	0	0	0	1	1	0	0	0	3
42	0	0	22.34	0	0	0	0	13	0	0	0	0	1	0	0	5.61	13.7	140.37	26.45	4.9	6.7	0	0	0	1	1	0	2	0	4
33	0	0	19.63	0	0	0	0	5	0	0	0	0	1	0	0	5.33	13.6	69.61	56.12	5.08	6.74	0	0	0	1	1	0	1	0	3
36	0	0	21.06	0	0	0	0	4	0	0	0	0	1	0	0	4.55	13.8	51.46	40.13	5.36	5.96	0	0	0	1	1	0	0	0	2
46	0	0	25.98	0	0	0	0	16	1	0	0	0	1	0	0	4.55	14.7	114.24	30.79	4.92	6.72	0	0	0	1	1	0	1	0	4
38	0	0	26.26	0	0	0	0	8	0	0	0	0	1	1	0	5.38	11.3	64.06	22.28	4.87	7.18	0	0	0	1	1	0	2	0	4
34	0	0	17.97	0	0	0	0	2	0	0	0	0	1	0	0	4.88	14.3	68.4	31.76	3.19	5.19	0	0	0	1	1	0	0	0	2
33	0	0	21.57	0	0	0	0	2	0	0	0	0	1	0	0	4.94	12.6	76.24	39.1	4.2	4.52	0	0	0	1	1	0	0	0	1
40	1	0	24.95	0	0	0	0	5	0	0	0	0	1	0	0	5.55	12.5	26.11	39.1	5.28	5.94	0	0	0	1	1	0	3	0	5
42	1	0	25.41	0	0	0	0	3	1	0	0	0	1	0	0	5.38	13.3	27.73	30.25	4.48	5.84	0	0	0	1	1	0	3	0	7
33	0	0	19.85	0	0	0	0	3	0	0	0	0	1	0	0	4.5	12.1	63.59	42.9	5.7	5.66	0	0	0	1	1	0	0	0	2
49	0	0	22.32	0	0	0	0	25	0	0	0	0	1	0	0	4.44	13.5	46.09	33.83	5.36	5.01	0	0	0	1	1	0	0	0	1
48	0	0	27.49	0	0	0	0	26	0	0	0	0	1	0	0	5.11	12.7	90.6	43.73	5.52	6.83	0	0	0	1	1	0	1	0	3
31	0	0	19.03	0	0	0	0	.	0	0	0	0	2	0	0	5.22	13.1	44.47	35.93	3.21	6.26	0	0	0	1	1	0	2	0	4
44	0	0	33.05	0	0	0	0	11	0	0	0	0	2	0	0	5.61	13.4	101.27	34.98	4.17	6.47	0	0	0	1	1	0	1	0	2
43	0	0	22.42	0	0	0	0	13	0	0	0	0	2	0	0	5.72	14.8	74.38	25.08	4.48	5	0	0	0	1	1	0	0	0	2
49	1	0	20.71	0	0	0	0	20	0	0	0	1	2	0	0	4.61	13	54.4	42.09	4.12	4.94	0	0	0	1	1	0	4	0	5
36	0	0	18.94	0	0	0	0	4	0	0	0	0	2	0	0	4.16	12.5	115.68	45.65	4.43	5.52	0	0	0	1	1	0	0	0	2
39	0	0	23.71	0	0	0	0	12	0	0	0	0	2	0	0	4.83	12.9	40.83	35.78	4.14	7.5	0	0	0	1	1	0	2	0	3
32	0	0	19.7	0	0	0	0	1	0	0	0	0	2	0	0	4.83	14	45.55	26.79	4.79	5.43	0	0	0	1	1	0	0	0	1
43	0	0	20.3	0	0	0	0	10	0	0	0	0	2	0	0	4.72	12.8	100.87	28.83	4.95	5.11	0	0	0	1	1	0	2	0	4
37	0	0	22.7	0	0	0	0	11	0	0	0	0	2	0	0	4.16	12.9	84.31	33.91	4.3	5.52	0	0	0	1	1	0	0	0	1
36	0	0	20.78	0	0	0	0	2	0	0	0	1	2	0	0	5	12.6	110.53	47.96	5.88	3.68	0	0	0	1	1	0	0	0	1
35	0	0	19.27	0	0	0	0	1	0	0	0	0	2	0	0	5.11	14.5	50.18	23.86	4.25	5.27	0	0	0	1	1	0	0	0	1
30	0	0	25.79	0	0	0	0	1	0	0	0	0	2	0	0	5.88	13.5	81.95	35.74	5.28	7.81	0	0	0	1	1	0	0	0	1
31	0	0	21.62	0	0	0	0	2	0	0	0	0	2	0	0	5.16	14.2	101.05	49.69	5.31	6.21	0	0	0	1	1	0	0	0	1
43	0	0	23.73	0	0	0	0	10	1	0	0	0	2	0	0	5.33	12.2	25.19	34.05	4.35	5.35	0	0	0	1	1	0	1	0	3
39	0	0	20.71	0	0	0	0	12	0	0	0	0	2	0	0	4.77	12.4	60.58	26.28	5.18	4.51	0	0	0	1	1	0	1	0	2
36	0	0	23.51	0	0	0	0	8	0	0	0	0	2	0	0	5.44	14.1	153.45	29.32	4.22	9.31	0	0	0	1	1	0	0	0	1
34	0	0	21.96	0	0	0	0	5	0	0	0	0	2	1	0	4.55	11.7	104.58	41.42	3.7	5.05	0	0	0	1	1	0	1	0	3
29	0	0	22.9	0	0	0	0	3	0	0	0	0	2	0	0	4.83	13	135.16	47.02	4.01	4.97	0	0	0	1	1	0	1	0	2
45	0	0	21.28	0	0	0	0	11	0	0	0	0	2	0	0	4.66	12.5	45.1	27.07	4.09	6.26	0	0	0	1	1	0	2	0	3
45	1	0	23.8	0	0	0	0	10	1	0	0	0	2	0	0	4.88	14	144.8	79.56	4.12	7.36	0	0	0	1	1	0	4	0	7
29	0	0	32.91	0	0	0	0	1	0	0	0	0	2	0	0	5.66	14.5	112.6	22.82	4.22	6.7	0	0	0	1	1	0	0	0	1
49	0	0	24.05	0	0	0	0	15	0	0	0	0	2	0	0	4.55	12.6	46.54	32.75	4.58	4.19	0	0	0	1	1	0	2	0	3
32	0	0	24.38	0	0	0	0	0.5	0	0	0	0	2	0	0	4.72	13.1	59.5	31.07	3.16	4.05	0	0	0	1	1	0	0	0	1
36	0	0	20.49	0	0	0	0	9	0	0	0	0	2	0	0	5.38	14.3	42.67	33.14	3.73	5.37	0	0	0	1	1	0	0	0	1
43	0	0	29.23	0	0	0	0	13	0	0	0	0	2	0	0	4.83	13.5	142.26	31.29	4.27	5.6	0	0	0	1	1	0	1	0	2
28	0	0	19.7	0	0	0	0	1	0	0	0	0	2	0	0	4.88	12.8	211.24	24.12	4.4	5.28	0	0	0	1	1	0	0	0	2
39	0	0	30.22	0	0	0	0	11	0	0	0	0	2	0	0	4.77	12.8	32.4	29.56	4.01	6.55	0	0	0	1	1	0	1	0	2
38	0	0	27.62	0	0	0	0	14	0	0	0	0	2	0	0	5.05	13.5	105.43	24.1	5.62	10.34	0	0	0	1	1	0	2	0	3
45	0	0	23.74	0	0	0	0	23	0	0	0	0	2	0	0	5.22	12.7	74.53	26.35	4.25	4.86	0	0	0	1	1	0	0	0	2
33	0	0	17.32	0	0	0	0	1	0	0	0	0	2	0	0	5	13.6	50.56	32.92	4.43	4.66	0	0	0	1	1	0	0	0	1
38	0	0	21.57	0	0	0	0	0.5	0	0	0	0	2	0	0	4.88	13	128.08	22.19	6.16	5.13	0	0	0	1	1	0	2	0	3
37	0	0	19.77	0	0	0	0	1	0	0	0	0	2	0	0	5.38	13.3	94.89	30.35	4.09	4.96	0	0	0	1	1	0	0	0	1
41	0	0	22.08	0	0	0	0	11	0	0	0	0	2	0	0	4.88	12.3	27.53	21.75	5.13	4.46	0	0	0	1	1	0	2	0	3
30	0	0	19.44	0	0	0	0	1	0	0	0	0	2	0	0	5.38	12.3	168.01	50.84	4.01	3.98	0	0	0	1	1	0	0	0	1
39	0	0	24.35	0	0	0	0	10	0	0	0	0	2	0	0	4.72	12	22.87	38.71	4.58	4.69	0	0	0	1	1	0	0	0	1
42	0	0	17.87	0	0	0	0	16	0	0	0	0	2	0	0	5.05	12.9	44.29	40.27	5.21	4.84	0	0	0	1	1	0	1	0	2
39	0	0	23.18	0	0	0	0	1	0	0	0	0	2	0	0	4.5	13.4	76.2	48.81	5.8	5.76	0	0	0	1	1	0	0	0	1
38	0	0	30.52	0	0	0	0	3	0	0	0	0	2	0	0	5.61	14.6	86.94	42.33	4.2	6.42	0	0	0	1	1	0	1	0	3
40	0	0	24.9	0	0	0	0	6	0	0	0	0	2	0	0	5.49	13.9	71.59	37.26	4.74	5.48	0	0	0	1	1	0	0	0	1
47	0	0	24.24	0	0	0	0	12	0	0	0	0	2	0	0	4.77	14.7	51.12	45.65	4.33	4.46	0	0	0	1	1	0	0	0	1
45	0	0	28.27	0	0	0	0	14	0	0	0	0	2	0	0	5.49	14.8	36.18	31.78	4.82	7.83	0	0	0	1	1	0	1	0	2
30	0	0	22.53	0	0	0	0	2	0	0	0	0	2	0	0	5.33	14.4	31.39	42.61	4.3	5.32	0	0	0	1	1	0	0	0	1
43	0	0	22.05	0	0	0	0	3	0	0	0	0	2	0	0	4.77	13.6	78.69	42.3	5.44	5.87	0	0	0	1	1	0	1	0	3
41	0	0	21.25	0	0	0	0	3	0	0	0	0	2	0	0	5.05	14.3	86.46	64.74	3.78	7.7	0	0	0	1	1	0	1	0	3
40	0	0	.	0	0	0	0	1	0	0	0	0	2	0	0	5	12.3	605.27	28.52	4.4	7.12	0	0	0	1	1	0	1	0	2
37	1	0	20.46	0	0	0	0	10	0	0	0	0	2	0	0	5.55	13.6	160.95	29.15	3.91	6.02	0	0	0	1	1	0	3	0	5
38	0	0	22.49	0	0	0	0	12	0	0	0	0	2	0	0	4.94	14.1	304.87	35.27	4.38	5.2	0	0	0	1	1	0	1	0	2
43	0	0	22.95	0	0	0	0	17	0	0	0	0	2	0	0	4.77	13.5	26.54	23.37	4.4	4.79	0	0	0	1	1	0	0	0	1
31	0	0	18.82	0	0	0	0	1	0	0	0	0	2	0	0	4.33	13.5	75.43	37.86	4.35	5.05	0	0	0	1	1	0	0	0	1
27	0	0	21.77	0	0	0	0	1	0	0	0	0	2	0	0	4.11	13.4	86.64	28.2	4.38	3.62	0	0	0	1	1	0	0	0	1
36	1	0	22.05	0	0	0	0	1	0	0	0	0	2	0	0	4.5	12.5	73.81	56.16	4.87	6.4	0	0	0	1	1	0	6	0	2
33	0	0	18.17	0	0	0	0	1	0	0	0	0	2	0	0	4.72	13	111.27	55.6	4.33	3.95	0	0	0	1	1	0	1	0	2
36	0	0	23.91	0	0	0	0	1	0	0	0	0	2	0	0	4.77	13.2	112.73	22.11	3.7	6.53	0	0	0	1	1	0	0	0	1
45	0	0	26.28	0	0	0	0	12	0	0	0	0	2	0	0	5.27	13.8	80.4	56.16	5.44	4.76	0	0	0	1	1	0	0	0	1
34	0	0	16.27	0	0	0	0	6	0	0	0	0	2	0	0	4.72	13.1	36.76	29.32	4.38	7.17	0	0	0	1	1	0	1	0	2
36	0	0	25.01	0	0	0	0	1	0	0	0	0	2	0	0	4.44	12.9	39.01	35.63	5.75	6.16	0	0	0	1	1	0	1	0	2
34	0	0	24.1	0	0	0	0	1	0	0	0	0	2	0	0	5	13.8	73.81	45.37	5.8	4.92	0	0	0	1	1	0	0	0	1
47	1	0	23.44	0	0	0	0	21	0	0	0	0	2	0	0	5.49	13.3	65.34	50.15	5	4.05	0	0	0	1	1	0	3	0	5
35	0	0	28.19	0	0	0	0	6	0	0	0	0	2	0	0	5.05	14	58.78	34.52	4.01	7.71	0	0	0	1	1	0	0	0	1
37	0	0	16.49	0	0	0	0	2	0	0	0	0	2	0	0	4.94	12.4	30.36	38.41	3.32	3.28	0	0	0	1	1	0	1	0	3
29	0	0	20.46	0	0	0	0	2	0	0	0	0	2	0	0	5.27	14.6	94.26	42.68	3.65	4.16	0	0	0	1	1	0	1	0	2
34	1	0	21.43	0	0	0	0	10	0	0	0	0	2	0	0	5.16	14	178.77	38.43	3.57	4.43	0	0	0	1	1	0	3	0	4
36	0	0	25.64	0	0	0	0	5	0	0	0	0	2	0	0	5.05	13.6	41.55	44.79	3.5	7.73	0	0	0	1	1	0	2	0	4
42	1	0	20.49	0	0	0	0	14	0	0	0	0	2	0	0	5.38	12.7	40.85	28.01	4.48	5.25	0	0	0	1	1	0	3	0	5
41	0	0	28	0	0	0	0	2	1	0	0	0	2	0	0	5.83	12.9	99.52	25.5	3.96	4.9	0	0	0	1	1	0	0	0	4
29	0	0	26.7	0	0	0	0	2	0	0	0	0	2	0	0	5.33	13	84.35	38.49	3.78	8.29	0	0	0	1	1	0	0	0	1
38	0	0	19.39	0	0	0	0	6	0	0	0	0	2	0	0	5.05	13.7	92.19	40.63	4.12	5.85	0	0	0	1	1	0	0	0	1
29	0	0	24.4	0	0	0	0	1	0	0	0	0	2	0	0	5	14.7	54.76	36.2	4.01	7.93	0	0	0	1	1	0	2	0	3
40	0	0	26.32	0	0	0	0	10	0	0	0	0	2	0	0	5	13.3	85.9	43.32	4.74	4.53	0	0	0	1	1	0	1	0	2
38	0	0	25.41	0	0	0	0	1	0	0	0	0	3	0	0	5.88	13.2	111.59	51.7	5.91	5.87	0	0	0	1	1	0	1	0	3
40	0	0	25.46	0	0	0	0	1	0	0	0	0	3	0	0	4.72	13.3	31.03	37.87	3.47	5.56	0	0	0	1	1	0	0	0	2
35	0	0	21.33	0	0	0	0	7	0	0	0	0	3	0	0	5.38	14.3	86.28	54.92	4.84	4.77	0	0	0	1	1	0	0	0	2
39	0	0	21.4	0	0	0	0	9	0	0	0	0	3	0	0	4.94	12.1	24.81	26.17	5.52	4.68	0	0	0	1	1	0	1	0	3
42	0	0	24.57	0	0	0	0	10	0	0	0	0	3	0	0	4.61	13.9	60.04	21.37	4.35	5.68	0	0	0	1	1	0	0	0	2
38	0	0	27.69	0	0	0	0	6	1	0	0	0	3	0	0	5.72	13	186.77	27.03	4.25	7.76	0	0	0	1	1	0	0	0	3
34	0	0	23.7	0	0	0	0	5	1	0	0	0	3	0	0	5.16	13.5	66.85	33.44	5.18	5.78	0	0	0	1	1	0	0	0	3
37	0	0	18.16	0	0	0	0	3	0	0	0	0	3	0	0	5.05	12.2	84.82	41.84	4.87	4.72	0	0	0	1	1	0	0	0	2
37	0	0	23.76	0	0	0	0	8	1	0	0	0	3	0	0	4.88	12.2	54.04	52.57	4.12	4.2	0	0	0	1	1	0	2	0	5
47	0	0	24.61	0	0	0	0	16	0	0	0	1	3	0	0	4.94	12.5	125.05	45.05	4.87	4.57	0	0	0	1	1	0	1	0	3
46	0	0	24.61	0	0	0	0	12	0	0	0	0	3	0	0	5.05	12.5	148.5	52.55	3.16	5.04	0	0	0	1	1	0	1	0	3
35	0	0	21.29	0	0	0	0	7	0	0	0	0	3	1	0	5.77	11.3	65.32	28.38	3.96	3.23	0	0	0	1	1	0	1	0	3
49	0	0	20.3	0	0	0	0	11	0	0	0	1	3	0	0	5.05	13.1	48.42	25.69	4.79	5.72	0	0	0	1	1	0	2	0	4
32	0	0	23.92	0	0	0	0	0.5	0	0	0	0	3	0	0	4.66	12.2	32.96	23.4	4.66	5.5	0	0	0	1	1	0	0	0	2
41	0	0	26.9	0	0	0	0	9	0	0	0	0	3	0	0	5.83	14.3	27.03	28.86	5.44	7.65	0	0	0	1	1	0	1	0	3
38	0	0	21.44	0	0	0	0	10	0	0	0	0	3	0	0	4.77	12.2	69.48	39.94	3.81	3.11	0	0	0	1	1	0	0	0	2
36	0	0	21.89	0	0	0	0	2	0	0	0	0	3	0	0	4.61	13.9	246.68	51.75	4.12	5.21	0	0	0	1	1	0	0	0	2
49	0	0	20.17	0	0	0	0	18	0	0	0	0	3	0	0	5.16	13.2	102.78	25.4	5.62	6.58	0	0	0	1	1	0	1	0	3
49	0	0	32	0	0	0	0	13	1	0	0	0	3	0	0	5.66	13.6	85.75	23.96	5.65	6.13	0	0	0	1	1	0	0	0	3
30	0	0	23.85	0	0	0	0	2	0	0	0	0	3	0	0	4.5	14.4	31.19	43.98	4.79	7.98	0	0	0	1	1	0	0	0	2
30	0	0	25.91	0	0	0	0	0.5	0	0	0	0	3	0	0	4.66	13.9	214.77	25.39	5.46	5.34	0	0	0	1	1	0	0	0	2
47	0	0	21.64	0	0	0	0	17	1	0	0	0	3	0	0	4.88	14.3	69.93	32.57	5.57	8.39	0	0	0	1	1	0	0	0	3
45	0	0	25.99	0	0	0	0	13	0	0	0	0	3	0	0	5.11	14.9	169.38	31.52	3.94	7.26	0	0	0	1	1	0	2	0	4
43	0	0	23.68	0	0	0	0	2	0	0	0	0	3	0	0	5.61	12.8	78.22	36.96	3.81	4.71	0	0	0	1	1	0	0	0	2
31	0	0	18.91	0	0	0	0	2	0	0	0	0	3	0	0	4.55	13.7	80.33	28.16	4.12	3.96	0	0	0	1	1	0	0	0	2
39	1	0	20.06	0	0	0	0	10	0	0	0	0	3	0	0	5.05	13.3	117.41	52.67	4.61	3.97	0	0	0	1	1	0	3	0	5
39	0	0	20.11	0	0	0	0	6	0	0	0	0	3	0	0	5.22	12.4	85.54	38.41	4.51	6.45	0	0	0	1	1	0	0	0	2
45	0	0	27.54	0	0	0	0	17	0	0	0	0	3	0	0	5.44	13.7	294.33	36.03	5.31	5.05	0	0	0	1	1	0	1	0	3
45	0	0	28.44	0	0	0	0	17	0	0	0	1	3	0	0	5.61	13	22.72	36.24	5.83	4.9	0	0	0	1	1	0	0	0	2
48	0	0	28.04	0	0	0	0	16	0	0	0	0	3	0	0	5.49	14.8	77.63	35.14	4.45	7.8	0	0	0	1	1	0	0	0	2
36	0	0	19.18	0	0	0	0	3	0	0	0	1	3	0	0	4.88	14.7	159.42	36.75	3.55	5.48	0	0	0	1	1	0	2	0	4
38	0	0	27.94	0	0	0	0	5	0	0	0	0	3	0	0	5.38	14.4	27.93	23.51	4.66	5.57	0	0	0	1	1	0	1	0	3
42	0	0	23.18	0	0	0	0	9	1	0	0	0	3	0	0	4.77	12.8	48.54	47.26	5.34	6.1	0	0	0	1	1	0	0	0	3
38	0	0	24.93	0	0	0	0	12	0	0	0	0	3	0	0	4.94	12.8	110.62	40.92	4.82	4.98	0	0	0	1	1	0	0	0	2
34	0	0	19.55	0	0	0	0	0.5	0	0	0	0	3	0	0	5.38	12.8	74.38	47.95	4.27	3.36	0	0	0	1	1	0	1	0	3
48	0	0	20.38	0	0	0	0	10	0	0	0	0	3	0	0	4.77	14.6	65.95	71.82	4.04	4.52	0	0	0	1	1	0	1	0	3
44	0	0	25.91	0	0	0	0	12	0	0	0	0	3	0	0	5.49	13.8	55.95	52.2	3.08	4.84	0	0	0	1	1	0	1	0	3
30	0	0	21.74	0	0	0	0	5	0	0	0	0	3	0	0	6.6	12.6	215.67	35.1	5.41	7.2	0	0	0	1	1	0	0	0	2
44	1	0	19.03	0	0	0	0	6	1	0	0	0	3	0	0	4.77	14.3	48.15	45.54	4.07	4.01	0	0	0	1	1	0	4	0	7
42	0	0	16.17	0	0	0	0	8	0	0	0	0	3	0	0	4.55	13.3	53.59	31.46	4.58	8.54	0	0	0	1	1	0	1	0	3
44	0	0	25.63	0	0	0	0	11	1	0	0	0	3	0	0	5.05	13	36.27	23.08	4.82	4.92	0	0	0	1	1	0	0	0	3
35	0	0	26.68	0	0	0	0	2	0	0	0	0	3	0	0	5.44	13.6	145.31	64.49	4.01	7.84	0	0	0	1	1	0	0	0	2
31	0	0	18.04	0	0	0	0	3	0	0	0	0	3	0	0	4.77	12.8	92.19	52.52	3.42	7.02	0	0	0	1	1	0	0	0	2
35	0	0	20.53	0	0	0	0	8	0	0	0	0	3	0	0	5.27	12.9	73.34	47.54	4.53	5.36	0	0	0	1	1	0	2	0	4
39	0	0	20.56	0	0	0	0	12	0	0	0	0	3	0	0	4.61	12.1	31.91	23.84	3.6	3.56	0	0	0	1	1	0	2	0	4
32	0	0	20.55	0	0	0	0	1	0	0	0	0	3	0	0	4.44	13.8	74.42	31.47	4.71	6.81	0	0	0	1	1	0	0	0	2
34	0	0	18.67	0	0	0	0	4	0	0	0	0	3	0	0	4.66	13.6	48.09	33.09	4.66	4.18	0	0	0	1	1	0	0	0	2
35	0	0	35.22	0	0	0	0	2	1	0	0	0	3	0	0	5.49	14.4	58.67	30.86	5.93	8.18	0	0	0	1	1	0	1	0	4
47	0	0	24.96	0	0	0	0	12	0	0	0	0	3	0	0	5.16	12.6	38.11	45.88	4.61	4.03	0	0	0	1	1	0	0	0	2
33	0	0	19.19	0	0	0	0	2	0	0	0	0	3	0	0	4.72	12.6	42.87	27.08	4.9	7	0	0	0	1	1	0	0	0	2
31	0	0	21.59	0	0	0	0	4	0	0	0	0	3	0	0	4.44	13.1	84.13	52.42	4.79	6.44	0	0	0	1	1	0	0	0	2
42	0	0	26.02	0	0	0	0	16	0	0	0	0	3	0	0	4.55	13	78.11	36.64	5.18	6.28	0	0	0	1	1	0	2	0	4
41	0	0	24.57	0	0	0	0	11	0	0	0	0	3	0	0	6.16	13.9	40.99	56.62	4.58	6.45	0	0	0	1	1	0	1	0	3
42	0	0	20.69	0	0	0	0	11	0	0	0	0	3	0	0	4.55	12.8	140.08	36.39	4.27	2.53	0	0	0	1	1	0	0	0	2
37	0	0	24.54	0	0	0	0	5	0	0	0	0	3	0	0	4.83	14	76.13	21.99	5.18	5.44	0	0	0	1	1	0	1	0	3
40	0	0	19.46	0	0	0	0	2	0	0	0	0	3	0	0	4.72	13.4	36.83	31.67	4.53	7.71	0	0	0	1	1	0	0	0	2
39	0	0	21.83	0	0	0	0	9	0	0	0	0	3	0	0	4.72	13.2	94.24	37.37	4.07	4.04	0	0	0	1	1	0	2	0	4
40	0	0	23.77	0	0	0	0	6	0	0	0	0	3	0	0	4.66	12	60.11	58.27	3.16	6.21	0	0	0	1	1	0	0	0	2
43	1	0	26.48	0	0	0	0	10	0	0	0	0	3	0	0	4.72	13.5	26.85	30.33	5.57	6.55	0	0	0	1	1	0	4	0	6
48	0	0	25.39	0	0	0	0	17	0	0	0	0	3	0	0	5.77	13.2	109.74	38.06	5.41	4.87	0	0	0	1	1	0	1	0	3
42	0	0	25.5	0	0	0	0	17	0	0	0	0	3	0	0	5.77	14.1	344.22	45.42	5.05	7.44	0	0	0	1	1	0	1	0	3
43	0	0	23.37	0	0	0	0	14	0	0	0	0	3	0	0	4.61	12.1	36.78	20.74	5.23	5.71	0	0	0	1	1	0	1	0	3
39	0	0	23.03	0	0	0	0	14	0	0	0	0	3	0	0	5.05	12.9	39.86	24.38	5.26	8.52	0	0	0	1	1	0	0	0	2
37	0	0	26.99	0	0	0	0	3	0	0	0	0	3	0	0	5.38	14.1	95.59	52.27	4.27	6.76	0	0	0	1	1	0	1	0	3
44	0	0	25.6	0	0	0	0	14	0	0	0	0	3	0	0	5.72	14.2	107.07	31.01	3.73	4.96	0	0	0	1	1	0	1	0	3
31	0	0	22.33	0	0	0	0	2	0	0	0	0	3	0	0	4.44	12.3	46.6	55.64	4.45	3.71	0	0	0	1	1	0	0	0	2
38	1	0	26.43	0	0	0	0	1	0	0	0	0	3	0	0	4.94	12	24.56	30.68	3.6	3.6	0	0	0	1	1	0	3	0	5
40	0	0	23.71	0	0	0	0	9	1	0	0	0	3	0	0	4.66	13.3	169.18	38.51	4.53	5.57	0	0	0	1	1	0	2	0	5
46	1	0	28.53	0	0	0	0	16	0	0	0	0	3	0	0	6.16	15.3	296.29	34.97	6.14	5.83	0	0	0	1	1	0	5	0	7
41	1	0	21.5	0	0	0	0	14	0	0	0	0	3	0	0	4.94	13.4	85.66	54.91	5.05	3.63	0	0	0	1	1	0	3	0	5
36	0	0	20.83	0	0	0	0	4	0	0	0	1	3	0	0	5.44	13.6	24.38	27.2	5.21	6.86	0	0	0	1	1	0	0	0	2
40	1	0	35.15	0	0	0	0	6	1	0	0	0	3	1	0	6.05	11	176.3	20.9	4.74	5.81	0	0	0	1	1	0	4	0	7
36	0	0	28.19	0	0	0	0	0.5	0	0	0	0	3	1	0	4.88	11.6	95.14	29.02	4.33	5.13	0	0	0	1	1	0	0	0	2
38	0	0	21.46	0	0	0	0	5	0	0	0	0	3	0	0	5.11	12.7	43.23	34.64	4.82	4.99	0	0	0	1	1	0	0	0	2
34	0	0	23.18	0	0	0	0	3	0	0	0	0	3	0	0	4.77	12.6	53.52	41.02	4.22	6.21	0	0	0	1	1	0	0	0	2
32	0	0	21.72	0	0	0	0	1	0	0	0	0	3	0	0	5.44	13.3	85.84	51.15	3.06	5.14	0	0	0	1	1	0	0	0	2
38	0	0	22.44	0	0	0	0	4	0	0	0	0	3	0	0	5.38	12.4	99.95	36.95	4.71	4.31	0	0	0	1	1	0	0	0	2
31	0	0	26.68	0	0	0	0	2	1	0	0	0	3	0	0	5.66	13.4	85.61	76.29	5.26	5.06	0	0	0	1	1	0	0	0	3
38	0	0	28.56	0	0	0	0	3	0	0	0	1	3	0	0	5.11	13.1	44.15	23.83	5.52	6.27	0	0	0	1	1	0	0	0	2
40	0	0	24.84	0	0	0	0	13	0	0	0	0	3	0	0	4.88	13.4	42.51	52.07	4.3	6.75	0	0	0	1	1	0	1	0	3
41	0	0	22.76	0	0	0	0	10	0	0	0	0	3	0	0	5.16	13.6	96.8	43.77	5.93	7.46	0	0	0	1	1	0	1	0	3
35	0	0	25.96	0	0	0	0	5	0	0	0	0	3	0	0	4.83	13.6	81.63	95.6	3.68	4.96	0	0	0	1	1	0	0	0	2
45	0	0	18.79	0	0	0	0	9	0	0	0	0	3	0	0	5.38	13.5	180.1	33.79	5.21	4.77	0	0	0	1	1	0	2	0	4
35	0	0	20.72	0	0	0	0	4	0	0	0	0	3	0	0	5.49	13.8	94.76	45.45	4.22	7.9	0	0	0	1	1	0	1	0	3
40	0	0	19.51	0	0	0	0	6	0	0	0	0	3	0	0	5.11	12.3	84.87	26.04	5.26	4.7	0	0	0	1	1	0	1	0	3
34	0	0	23.74	0	0	0	0	2	0	0	0	0	3	0	0	5.11	13.6	27.37	55.83	5.98	5.61	0	0	0	1	1	0	0	0	2
52	0	0	19.81	0	0	0	0	23	0	0	0	0	1	0	0	5.16	12.7	70.33	25.62	4.61	6.36	0	0	0	1	1	0	1	0	3
50	0	0	25.54	0	0	0	0	18	0	0	0	1	1	0	0	5.38	13.3	48.42	37.26	5.96	5.92	0	0	0	1	1	0	2	0	4
50	0	0	23.81	0	0	0	0	22	0	0	0	0	1	0	0	5.77	14.9	109.18	34.35	5.26	9.48	0	0	0	1	1	0	1	0	3
51	0	0	20.42	0	0	0	0	19	0	0	0	0	1	0	0	5.55	12.2	83.81	50.55	6.19	7.15	0	0	0	1	1	0	1	0	3
50	0	0	24.49	0	0	0	0	19	0	0	0	1	1	0	0	4.83	14	127.94	43.66	5.36	5.92	0	0	0	1	1	0	0	0	2
52	1	0	23.85	0	0	0	0	28	0	0	0	0	1	0	0	5	12.9	89.12	23.24	5.13	5.28	0	0	0	1	1	0	15	0	15
52	0	0	24.13	0	0	0	0	25	0	0	0	1	1	0	0	6.44	14.4	168.61	44.48	4.17	4.36	0	0	0	1	1	0	2	0	4
54	0	0	21.83	0	0	0	0	27	0	0	0	1	1	0	0	5.94	15.4	389.43	25.71	6.11	6.58	0	0	0	1	1	0	0	0	1
51	0	0	25.56	0	0	0	0	25	0	0	0	0	1	0	0	4.72	12.1	102.26	24.21	4.17	5.2	0	0	0	1	1	0	2	0	4
53	0	0	22.28	0	0	0	0	25	0	0	0	1	1	0	0	5	13.5	120.19	35.74	6.01	6.16	0	0	0	1	1	0	1	0	3
50	0	0	20.91	0	0	0	0	26	0	0	0	1	1	0	0	5.55	13.9	73.86	21.95	4.35	4.47	0	0	0	1	1	0	0	0	1
51	0	0	22	0	0	0	0	13	1	0	0	0	2	0	0	4.83	13.6	109.43	55.47	5.78	5.13	0	0	0	1	1	0	2	0	5
52	0	0	30.63	0	0	0	0	15	0	0	0	0	2	0	0	5.11	12.9	117.41	28.95	4.33	5.6	0	0	0	1	1	0	2	0	3
50	0	0	21.3	0	0	0	0	17	0	0	0	0	2	0	0	4.88	12.4	54.38	20.63	4.45	4.55	0	0	0	1	1	0	2	0	4
53	0	0	28.78	0	0	0	0	27	0	0	0	0	3	0	0	4.61	14.1	68.69	41.25	5.44	6.13	0	0	0	1	1	0	0	0	2
40	0	0	21.49	0	0	0	0	5	1	0	0	0	1	0	0	6.05	12.8	83	57.63	5.39	5.5	0	0	0	1	1	0	1	0	4
47	1	0	23.01	0	0	0	0	16	0	0	0	0	1	0	0	4.16	13.5	106.06	53.56	4.12	6.2	0	0	0	1	1	0	3	0	5
41	0	0	22.68	0	0	0	0	11	1	0	0	0	1	0	0	5.05	13.6	41.59	57.59	5.15	3.8	0	0	0	1	1	0	2	0	5
40	0	0	17.19	0	0	0	0	10	0	0	0	0	1	0	0	4.55	14.4	69.43	54.77	3.68	4.67	0	0	0	1	1	0	0	0	2
40	0	0	19.8	0	0	0	0	12	0	0	0	0	1	0	0	4.22	13.4	78.96	28.36	5.41	3.28	0	0	0	1	1	0	0	0	2
35	0	0	19.62	0	0	0	0	4	0	0	0	0	1	0	0	4.27	12.9	45.12	38.11	4.56	4.19	0	0	0	1	1	0	0	0	2
46	0	0	24.15	0	0	0	0	16	0	0	0	0	1	0	0	6.05	14	118.75	39.48	5.36	5.65	0	0	0	1	1	0	0	0	2
46	0	0	24.34	0	0	0	0	19	0	0	0	0	1	0	0	5.22	13.6	66.62	29.02	5.23	4.81	0	0	0	1	1	0	2	0	4
49	0	0	21.66	0	0	0	0	16	0	0	0	0	1	0	0	5.88	12.5	35.75	42.06	5.75	5.91	0	0	0	1	1	0	0	0	2
46	0	0	19.74	0	0	0	0	19	0	0	0	1	1	0	0	4.77	13.1	37.3	40.91	5.39	4.63	0	0	0	1	1	0	1	0	3
39	0	0	24.49	0	0	0	0	11	0	0	0	0	1	0	0	5.33	12	121.83	43.58	5.36	5.83	0	0	0	1	1	0	1	0	3
46	0	0	19.25	0	0	0	0	13	0	0	0	0	1	0	0	4.94	12.1	23.46	38.41	4.09	4.46	0	0	0	1	1	0	0	0	2
32	0	0	23.77	0	0	0	0	0.5	0	0	0	1	1	0	0	4.61	14.1	97.18	32.75	4.82	5.54	0	0	0	1	1	0	0	0	2
37	0	0	17.73	0	0	0	0	6	0	0	0	0	1	0	0	5	13.7	101.23	23.05	5.83	4.26	0	0	0	1	1	0	1	0	3
37	0	0	18.97	0	0	0	0	11	0	0	0	0	1	0	0	5.22	13.5	118.15	43.13	4.25	5.39	0	0	0	1	1	0	1	0	3
37	0	0	23.46	0	0	0	0	7	0	0	0	0	1	0	0	4.66	12.1	100.31	23.91	3.63	3.16	0	0	0	1	1	0	0	0	2
35	0	0	19.4	0	0	0	0	2	0	0	0	0	1	0	0	5.16	12.7	22.72	21.43	4.51	6.43	0	0	0	1	1	0	0	0	1
35	0	0	31.31	0	0	0	0	1	0	0	0	0	1	0	0	4.88	13	214.84	22.74	5.15	7.67	0	0	0	1	1	0	0	0	2
29	0	0	36.32	0	0	0	0	2	0	0	0	0	1	0	0	5.83	12.7	48.76	40.49	3.57	3.92	0	0	0	1	1	0	0	0	2
36	0	0	22.71	0	0	0	0	2	0	0	0	0	1	0	0	4.77	13.9	25.03	28.99	4.3	7.7	0	0	0	1	1	0	2	0	3
44	0	0	18.67	0	0	0	0	2	1	0	0	1	1	0	0	5	12.5	32.11	40.79	4.38	3.96	0	0	0	1	1	0	1	0	4
34	0	0	19.72	0	0	0	0	4	0	0	0	0	1	0	0	5.33	14.2	102.62	44	5.65	4.65	0	0	0	1	1	0	0	0	2
35	0	0	21.1	0	0	0	0	6	0	0	0	0	1	0	0	4.94	13.5	49.46	41.95	4.38	4.36	0	0	0	1	1	0	2	0	4
40	0	0	26.57	0	0	0	0	12	1	0	0	0	1	0	0	5.33	13.9	249.89	29.19	5.08	4.36	0	0	0	1	1	0	0	0	3
48	1	0	24.06	0	0	0	0	15	1	0	0	0	1	0	0	4.77	13.2	41.03	29.82	4.9	4.81	0	0	0	1	1	0	4	0	7
47	0	0	22.81	0	0	0	0	12	0	0	0	0	1	0	0	4.88	13	40.36	53.5	4.87	6.24	0	0	0	1	1	0	0	0	2
37	0	0	16.47	0	0	0	0	7	0	0	0	0	1	0	0	4.94	13.5	43.39	25.88	4.61	5.65	0	0	0	1	1	0	2	0	4
33	0	0	23.76	0	0	0	0	4	0	0	0	0	1	0	0	4.44	13.7	47.88	27.95	5.46	6.28	0	0	0	1	1	0	0	0	1
44	0	0	22.27	0	0	0	0	17	0	0	0	0	1	1	0	4.5	11.3	100.26	42.86	4.51	3.66	0	0	0	1	1	0	1	0	3
47	1	0	22.96	0	0	0	0	17	0	0	0	0	2	0	0	4.33	14.5	91.05	37.18	5.36	6.75	0	0	0	1	1	0	4	0	6
38	0	0	18.47	0	0	0	0	4	0	0	0	0	2	1	0	4.94	11.3	49.48	35.15	4.43	4.81	0	0	0	1	1	0	0	0	2
46	0	0	22.29	0	0	0	0	18	0	0	0	0	3	0	0	4.77	13.6	59.7	40.38	3.94	4.82	0	0	0	1	1	0	0	0	2
31	0	0	20.54	0	0	0	0	7	0	0	0	0	3	0	0	4.33	13.2	108.37	32.01	3.76	4.9	0	0	0	1	1	0	1	0	3
39	0	0	32.13	0	0	0	0	14	0	0	0	0	3	0	0	5.99	12.9	104.89	24.93	4.92	5.95	0	0	0	1	1	0	1	0	3
41	0	0	23.46	0	0	0	0	14	0	0	0	0	3	0	0	5.66	12.8	76.87	40.97	4.53	5.76	0	0	0	1	1	0	1	0	3
36	0	0	18.31	0	0	0	0	1	0	0	0	1	3	0	0	4.83	12.3	108.66	49.29	4.2	7.23	0	0	0	1	1	0	0	0	2
35	0	0	21.4	0	0	0	0	2	0	0	0	0	3	0	0	6.49	13.4	34	43.38	5.08	4.5	0	0	0	1	1	0	0	0	2
42	0	0	22.8	0	0	0	0	12	0	0	0	1	3	0	0	4.88	12.4	47.5	29.61	5.18	3.86	0	0	0	1	1	0	1	0	3
39	0	0	18.8	0	0	0	0	0.5	0	0	0	0	3	0	0	4.38	13	33.88	24.1	3.6	6.33	0	0	0	1	1	0	1	0	3
33	0	0	19.7	0	0	0	0	4	0	0	0	0	3	0	0	4.5	13.9	47.14	57.8	3.08	4.83	0	0	0	1	1	0	0	0	2
41	0	0	24.92	0	0	0	0	12	0	0	0	0	3	0	0	5.66	14.6	143.94	34.01	4.82	5.99	0	0	0	1	1	0	0	0	2
52	0	0	26.91	0	0	0	0	17	0	0	0	0	1	0	0	6.27	12.6	29.73	20.97	5.44	8.08	0	0	0	1	1	0	0	0	2
53	1	0	22.41	0	0	0	0	26	0	0	0	1	1	0	0	5.05	14.5	35.82	32.9	6.11	7.57	0	0	0	1	1	0	3	0	5
41	0	0	18.25	0	0	0	0	15	0	0	0	0	1	1	0	4.72	11.2	202.57	41.28	4.74	4.26	0	0	0	1	1	0	0	0	1
35	0	0	21.12	0	0	0	0	0.5	0	0	0	0	1	0	0	4.22	13.7	232.77	45.91	4.17	4.84	0	0	0	1	1	0	0	0	1
40	0	0	21.34	0	0	0	0	10	0	0	0	0	1	0	0	4.94	13.2	64.08	39.02	3.81	4.84	0	0	0	1	1	0	0	0	2
46	0	0	19.36	0	0	0	0	15	0	0	0	0	1	0	0	4.94	13	72.76	37.68	5.54	3.72	0	0	0	1	1	0	2	0	4
29	0	0	19.17	0	0	0	0	1	0	0	0	0	1	0	0	5.05	12.8	52.29	22.62	4.25	4.86	0	0	0	1	1	0	0	0	1
37	0	0	19.65	0	0	0	0	6	0	0	0	0	1	0	0	4.44	13.8	58.49	51.36	4.69	4.37	0	0	0	1	1	0	0	0	2
39	0	0	20.88	0	0	0	0	9	0	0	0	1	1	0	0	5.27	12.6	136.73	40.38	4.12	4.01	0	0	0	1	1	0	0	0	2
47	0	0	24.44	0	0	0	0	23	0	0	0	0	1	0	0	4.88	13.5	68.78	50.37	5.26	2.69	0	0	0	1	1	0	0	0	1
40	1	0	22.31	0	0	0	0	10	0	0	0	0	1	0	0	4.83	12.9	26.42	30.15	4.95	4.68	0	0	0	1	1	0	3	0	5
49	0	0	21.88	0	0	0	0	21	0	0	0	0	1	0	0	5	15.6	38.31	31.59	5.15	5.33	0	0	0	1	1	0	0	0	2
33	0	0	20.22	0	0	0	0	1	0	0	0	0	1	0	0	5.49	13.6	155.83	21.86	3.78	9.23	0	0	0	1	1	0	0	0	1
43	0	0	20.77	0	0	0	0	18	0	0	0	0	1	0	0	5.27	13.5	59.97	40.09	3.68	7.46	0	0	0	1	1	0	2	0	4
32	0	0	19.54	0	0	0	0	1	0	0	0	0	1	0	0	4.61	12.6	75.79	21.15	3.76	5.71	0	0	0	1	1	0	1	0	2
34	0	0	21.77	0	0	0	0	4	0	0	0	0	1	0	0	4.83	13.4	62.96	37.73	4.14	4.65	0	0	0	1	1	0	0	0	2
38	0	0	23.96	0	0	0	0	10	0	0	0	0	1	0	0	5.05	12.8	61.05	25.23	4.12	7.07	0	0	0	1	1	0	0	0	2
40	0	0	22.1	0	0	0	0	8	1	0	0	0	1	0	0	5.38	13.1	38.42	24.46	4.4	4.97	0	0	0	1	1	0	1	0	4
34	0	0	29.36	0	0	0	0	1	0	0	0	0	1	0	0	5.22	14.1	61.46	58.29	4.01	9.73	0	0	0	1	1	0	0	0	2
48	0	0	19.92	0	0	0	0	21	0	0	0	0	1	0	0	4.83	13.5	107.29	53.77	4.9	5.69	0	0	0	1	1	0	1	0	3
32	0	0	21.18	0	0	0	0	9	0	0	0	0	1	1	0	4.94	11.9	33.7	45.79	3.83	4.31	0	0	0	1	1	0	2	0	4
39	0	0	20.88	0	0	0	0	9	0	0	0	0	1	0	0	5.61	14	102.4	32.31	5.05	4.46	0	0	0	1	1	0	2	0	4
34	0	0	21.12	0	0	0	0	2	0	0	0	0	1	0	0	4.83	13.7	44.47	38.3	4.66	5.7	0	0	0	1	1	0	0	0	2
39	0	0	22.51	0	0	0	0	4	0	0	0	0	1	1	0	4.5	11.7	23.82	24.92	5.15	4.93	0	0	0	1	1	0	0	0	1
44	0	0	22.15	0	0	0	0	9	1	0	0	0	1	0	0	5.77	13	194.5	38.31	4.77	5.45	0	0	0	1	1	0	0	0	3
49	0	0	19.36	0	0	0	0	18	0	0	0	0	1	0	0	4.72	12.9	81.75	34.3	3.57	4.56	0	0	0	1	1	0	0	0	2
44	1	0	23.35	0	0	0	0	15	1	0	0	0	1	0	0	4.88	13.4	199.96	37.88	4.66	5.6	0	0	0	1	1	0	3	0	6
33	0	0	16.93	0	0	0	0	1	0	0	0	0	1	0	0	4.55	12.5	100.35	58.22	4.82	4.23	0	0	0	1	1	0	2	0	3
32	0	0	23.48	0	0	0	0	2	0	0	0	0	2	0	0	5.05	13.1	57.23	29.84	5.18	6.36	0	0	0	1	1	0	1	0	2
48	0	0	27.62	0	0	0	0	18	0	0	0	1	2	0	0	4.88	14.9	26.11	35.1	5.59	8.7	0	0	0	1	1	0	1	0	3
35	0	0	20.99	0	0	0	0	5	0	0	0	0	2	0	0	5.44	14.6	160.62	30.62	4.95	4.71	0	0	0	1	1	0	1	0	2
44	0	0	22.78	0	0	0	0	14	0	0	0	0	2	0	0	5.05	12.4	248.63	40.14	3.63	4.02	0	0	0	1	1	0	2	0	3
38	0	0	19.87	0	0	0	0	13	0	0	0	0	2	0	0	4.77	12.2	101.07	62.87	4.4	3.6	0	0	0	1	1	0	0	0	1
37	0	0	21.89	0	0	0	0	0.5	0	0	0	0	2	0	0	4.38	12.3	319.05	39.69	4.56	6.27	0	0	0	1	1	0	1	0	2
42	0	0	26.5	0	0	0	0	16	0	0	0	0	2	0	0	4.83	13.4	85.12	47.97	4.51	5.06	0	0	0	1	1	0	2	0	3
36	0	0	28.99	0	0	0	0	4	0	0	0	0	3	1	0	5.83	11.5	121.59	37.17	5.08	6.91	0	0	0	1	1	0	0	0	2
41	0	0	18.19	0	0	0	0	14	1	0	0	0	3	0	0	5.27	12	30.76	28.16	4.09	3.7	0	0	0	1	1	0	0	0	3
48	0	0	24.38	0	0	0	0	20	0	0	0	0	3	0	0	5.05	13.1	54.35	47.68	4.79	4.66	0	0	0	1	1	0	0	0	2
41	0	0	26.62	0	0	0	0	11	0	0	0	1	3	0	0	6.72	14.1	80.96	31.97	5.1	6.45	0	0	0	1	1	0	2	0	4
50	0	0	19.18	0	0	0	0	14	0	0	0	0	1	0	0	5.49	12.2	135.88	42.12	4.84	5.57	0	0	0	1	1	0	1	0	3
50	0	0	28.23	0	0	0	0	19	0	0	0	0	1	0	0	4.72	12.7	74.98	37.2	5.54	6.05	0	0	0	1	1	0	1	0	3
48	0	0	21.45	0	0	0	0	19	0	0	0	0	1	0	0	5.05	13.3	95.56	33.76	4.33	6.57	0	0	0	1	1	0	1	0	3
38	0	0	20.84	0	0	0	0	10	0	0	0	0	1	0	0	4.77	12.7	74.38	32.93	4.71	5.99	0	0	0	1	1	0	0	0	1
41	0	0	20.23	0	0	0	0	12	0	0	0	0	1	1	0	5.33	11.5	53.52	58.98	4.95	4.07	0	0	0	1	1	0	1	0	3
44	0	0	22.23	0	0	0	0	15	0	0	0	1	1	0	0	5.05	12.5	53.32	23.12	5.39	5.23	0	0	0	1	1	0	1	0	3
36	0	0	20.53	0	0	0	0	1	0	0	0	0	1	0	0	4.55	13.8	70.44	31.75	5.34	7.02	0	0	0	1	1	0	0	0	2
35	0	0	23.13	0	0	0	0	3	0	0	0	0	1	0	0	4.55	12	88.67	57.98	3.83	6.4	0	0	0	1	1	0	0	0	2
49	0	0	22.69	0	0	0	0	19	0	0	0	0	1	0	0	5.44	12.6	94.94	20.64	4.9	5.84	0	0	0	1	1	0	1	0	3
31	0	0	17.96	0	0	0	0	2	0	0	0	1	1	0	0	4.77	12.9	120.66	32.8	3.34	5.43	0	0	0	1	1	0	1	0	3
45	0	0	24.46	0	0	0	0	12	0	0	0	0	1	0	0	5.44	14.2	48.74	43.81	5.59	6.8	0	0	0	1	1	0	1	0	3
48	1	0	24.67	0	0	0	0	11	1	0	0	0	1	0	0	5.16	13.8	93.77	34.4	5.02	4.81	0	0	0	1	1	0	11	0	16
35	0	0	19.28	0	0	0	0	6	0	0	0	0	1	0	0	5.44	13.7	100.71	41.67	4.74	5.52	0	0	0	1	1	0	0	0	2
41	0	0	21.84	0	0	0	0	13	0	0	0	0	1	0	0	5.55	13.8	74.76	41.29	4.61	4.5	0	0	0	1	1	0	1	0	3
47	0	0	21.38	0	0	0	0	18	0	0	0	0	1	0	0	4.27	13.7	131	85.52	3.99	5.8	0	0	0	1	1	0	1	0	2
45	0	0	21.12	0	0	0	0	20	0	0	0	0	1	0	0	4.94	12.8	41.01	74.06	4.74	3.7	0	0	0	1	1	0	1	0	3
38	0	0	24.56	0	0	0	0	6	0	0	0	0	1	0	0	5.27	14	95.86	28.99	5.08	3.93	0	0	0	1	1	0	1	0	3
38	1	0	24.24	0	0	0	0	4	0	0	0	0	1	0	0	5.44	13.2	151.78	55.17	3.42	6.12	0	0	0	1	1	0	3	0	5
38	0	0	23.29	0	0	0	0	11	0	0	0	0	1	0	0	5.11	12.3	24.25	27.59	4.82	7.33	0	0	0	1	1	0	1	0	3
32	0	0	20.49	0	0	0	0	7	0	0	0	0	1	0	0	5.83	13.7	75.14	41.5	5.15	6.2	0	0	0	1	1	0	1	0	3
49	1	0	24.9	0	0	0	0	19	0	0	0	0	1	0	0	5.72	12.9	101.32	47.99	6.01	5.33	0	0	0	1	1	0	3	0	5
49	0	0	17.59	0	0	0	0	25	0	0	0	0	1	0	0	5.49	13.1	84.53	30.2	5.85	3.87	0	0	0	1	1	0	2	0	4
35	0	0	24.21	0	0	0	0	1	0	0	0	0	2	0	0	4.94	12.7	51.95	27.92	4.04	8.38	0	0	0	1	1	0	0	0	1
40	0	0	24.86	0	0	0	0	11	0	0	0	0	2	0	0	5.88	13.6	43.93	53.5	5.34	4.7	0	0	0	1	1	0	2	0	3
41	0	0	24.55	0	0	0	0	11	0	0	0	0	2	0	0	5.05	14	157.16	70.82	5.15	6.66	0	0	0	1	1	0	0	0	1
37	0	0	22.52	0	0	0	0	9	0	0	0	0	2	0	0	4.66	13.5	30.11	29.5	3.81	4.26	0	0	0	1	1	0	0	0	1
40	0	0	22.53	0	0	0	0	9	0	0	0	0	2	0	0	5.05	12.7	77.18	43.93	5.93	6.06	0	0	0	1	1	0	2	0	4
30	0	0	20.57	0	0	0	0	1	0	0	0	1	2	0	0	5.22	14	38.2	55.48	3.91	8.24	0	0	0	1	1	0	1	0	2
41	0	0	32.22	0	0	0	0	4	0	0	0	0	2	0	0	6.16	12.4	32.2	20.93	4.84	13.12	0	0	0	1	1	0	0	0	1
41	0	0	23.55	0	0	0	0	11	0	0	0	0	3	0	0	5.94	13.3	141.16	92.88	5.21	4.91	0	0	0	1	1	0	2	0	4
34	0	0	21.35	0	0	0	0	11	0	0	0	0	3	0	0	4.66	13.1	185.44	37.28	4.9	4.53	0	0	0	1	1	0	2	0	4
40	0	0	19.73	0	0	0	0	10	0	0	0	0	3	0	0	4.55	13.1	26.69	27.76	4.01	3.57	0	0	0	1	1	0	2	0	4
44	0	0	21.69	0	0	0	0	10	1	0	0	0	3	0	0	4.94	13.4	48.96	30.5	4.77	5.27	0	0	0	1	1	0	0	0	3
50	1	0	22.02	0	0	0	0	22	0	0	0	0	1	0	0	4.77	13.5	171.18	49.17	5.15	5.07	0	0	0	1	1	0	4	0	6
51	0	0	22.83	0	0	0	0	20	0	0	0	0	1	0	0	4.33	13.3	37.37	26.83	4.12	5.38	0	0	0	1	1	0	2	0	4
34	0	0	19.4	0	0	0	0	1	0	0	0	0	1	0	0	4.11	13.6	178.46	45.51	5.46	5.38	0	0	0	1	1	0	0	0	1
38	0	0	23.79	0	0	0	0	2	0	0	0	0	1	0	0	4.88	12.5	30.85	54.32	3.81	6.59	0	0	0	1	1	0	2	0	5
42	0	0	22.88	0	0	0	0	11	0	0	0	0	1	0	0	4.88	13.2	40.63	31.32	5.28	7.49	0	0	0	1	1	0	0	0	2
44	0	0	19.64	0	0	0	0	14	0	0	0	0	1	0	0	4.33	13.1	35.82	54.51	3.42	5.42	0	0	0	1	1	0	2	0	4
49	1	0	23.96	0	0	0	0	14	1	0	0	0	1	0	0	4.88	13.3	32.9	30.48	3.47	3.73	0	0	0	1	1	0	7	0	14
37	0	0	21.91	0	0	0	0	10	0	0	0	0	1	0	0	4.83	14.7	48.76	43.96	4.79	6.06	0	0	0	1	1	0	1	0	3
49	0	0	21.68	0	0	0	0	18	0	0	0	0	1	0	0	4	13.2	136.03	31.94	5.54	5.59	0	0	0	1	1	0	1	0	3
30	0	0	18.5	0	0	0	0	5	0	0	0	1	1	0	0	4.44	12.6	33.28	36.23	3.94	6.62	0	0	0	1	1	0	1	0	3
38	0	0	24.59	0	0	0	0	8	0	0	0	0	1	0	0	4.77	12.4	57.66	25.62	4.27	3.99	0	0	0	1	1	0	0	0	2
37	0	0	18.63	0	0	0	0	8	0	0	0	0	1	0	0	4.72	12.1	122.19	47.45	4.3	4.92	0	0	0	1	1	0	0	0	2
35	0	0	21.89	0	0	0	0	4	0	0	0	0	1	1	0	5.22	11.8	107.97	22.33	4.35	5.21	0	0	0	1	1	0	1	0	3
27	0	0	17.64	0	0	0	0	3	0	0	0	0	1	0	0	4.61	12.1	82.67	26.79	4.25	5.05	0	0	0	1	1	0	0	0	1
38	0	0	23.31	0	0	0	0	11	0	0	0	0	1	0	0	5.27	14.7	69.88	42.98	4.07	5.79	0	0	0	1	1	0	1	0	3
48	0	0	18.15	0	0	0	0	18	1	0	0	0	1	0	0	5.05	14.5	73.05	26.07	5.36	7.51	0	0	0	1	1	0	1	0	5
27	0	0	18.08	0	0	0	0	1	0	0	0	0	2	0	0	5.27	14.4	119.36	48.66	4.27	5.58	0	0	0	1	1	0	1	0	2
41	0	0	20.22	0	0	0	0	13	0	0	0	0	2	0	0	4.83	12.8	85.57	63.3	4.27	2.5	0	0	0	1	1	0	0	0	1
36	0	0	25.08	0	0	0	0	2	0	0	0	0	2	0	0	5.83	13.6	22.92	21.41	5.52	10.6	0	0	0	1	1	0	2	0	3
41	0	0	28.02	0	0	0	0	12	0	0	0	0	2	0	0	5.11	14.3	59.07	29.23	4.84	4.26	0	0	0	1	1	0	2	0	3
32	0	0	21.89	0	0	0	0	2	0	0	0	0	2	0	0	5.16	13	47.43	25	3.63	7.4	0	0	0	1	1	0	0	0	1
49	0	0	18	0	0	0	0	20	0	0	0	0	3	0	0	5	13.1	82.62	24.01	5.15	5.01	0	0	0	1	1	0	1	0	3
45	0	0	22.2	0	0	0	0	17	0	0	0	0	1	0	0	5.22	12.9	155.49	20.69	5.93	4.5	0	0	0	1	1	0	0	1	1
47	0	0	21.88	0	0	0	0	24	0	0	0	0	1	0	0	4.27	15.7	131.76	27.23	3.83	5.86	0	0	0	1	1	0	1	1	3
46	0	0	26.3	0	0	0	0	22	0	0	0	0	2	0	0	4.88	13.8	125.56	41.18	4.33	8.12	0	0	0	1	1	0	0	1	1
38	0	0	23.96	0	0	0	0	10	0	0	0	1	3	0	0	4.83	14.7	108.31	47.83	4.51	7.17	0	0	0	1	1	0	0	1	2
38	0	0	24.43	0	0	0	0	7	0	0	0	0	1	0	0	5.66	13.4	33.91	29.65	5.15	5.13	0	0	0	1	1	0	1	1	3
42	0	0	20.59	0	0	0	0	14	0	0	0	0	2	0	0	4.83	14.6	85.23	45.96	4.87	7.78	0	0	0	1	1	0	1	1	3
45	0	0	21.11	0	0	0	0	15	0	0	0	0	3	0	0	4.27	13.6	34	47.32	4.25	6.03	0	0	0	1	1	0	1	1	3
54	0	0	25.23	0	0	0	0	12	1	0	0	0	1	0	0	4.61	14	321.93	57.76	5.7	3.83	0	0	0	1	1	0	2	1	6
34	0	0	16.18	0	0	0	0	1	0	0	0	0	1	0	0	4.61	12.6	76.04	43.67	4.25	4.04	0	0	0	1	1	0	0	1	1
34	0	0	21.12	0	0	0	0	2	0	0	0	0	1	0	0	5.44	13	96.62	31.68	5.54	7.77	0	0	0	1	1	0	0	1	1
34	0	0	24.05	0	0	0	0	2	0	0	0	0	3	0	0	5	13.1	24.42	21.29	5.18	6.48	0	0	0	1	1	0	1	1	3
34	0	0	19.4	0	0	0	0	0.5	0	0	0	1	1	0	0	4.55	12.5	79.39	39.53	3.16	5.89	0	0	0	1	1	0	0	1	2
31	0	0	17.87	0	0	0	0	4	0	0	0	0	1	0	0	5.05	14.5	191.38	55.29	4.64	7.42	0	0	0	1	1	0	0	1	1
37	0	0	20.04	0	0	0	0	2	0	0	0	0	1	0	0	4.38	14.8	35.08	39.39	3.91	4.19	0	0	0	1	1	0	0	1	1
39	0	0	20.94	0	0	0	0	0.5	0	0	0	0	1	0	0	4.88	13.3	89.5	33.64	5.62	4.97	0	0	0	1	1	0	0	1	2
43	0	0	23.58	0	0	0	0	13	0	0	0	0	1	0	0	5.16	13.3	26.51	32.5	6.19	4.93	0	0	0	1	1	0	0	1	2
35	0	0	29.78	0	0	0	0	8	0	0	0	0	1	0	0	5.38	13.8	41.97	30.89	4.84	4.91	0	0	0	1	1	0	1	1	2
32	0	0	20.3	0	0	0	0	1	0	0	0	0	1	0	0	5.05	13.6	38.33	33.33	4.71	4.93	0	0	0	1	1	0	1	1	2
40	0	0	25.02	0	0	0	0	10	0	0	0	0	1	0	0	5.55	13.6	37.97	32.83	4.92	5.05	0	0	0	1	1	0	0	1	2
37	1	0	19.03	0	0	0	0	8	1	0	0	0	1	0	0	4.83	13.4	69.52	44.84	3.99	5.28	0	0	0	1	1	0	3	1	6
41	0	0	22.53	0	0	0	0	1	0	0	0	0	1	0	0	5.22	14.1	49.43	28.69	5.34	6.12	0	0	0	1	1	0	0	1	2
38	0	0	23.06	0	0	0	0	4	1	0	0	0	1	0	0	5.33	14.3	170.61	63.89	4.84	7.57	0	0	0	1	1	0	0	1	3
37	0	0	21.12	0	0	0	0	8	0	0	0	0	1	0	0	5.22	13	71.63	37.04	5.13	7.16	0	0	0	1	1	0	2	1	4
24	0	0	20.4	0	0	0	0	2	0	0	0	0	1	0	0	5.05	13.9	67.88	47.4	3.88	9.08	0	0	0	1	1	0	0	1	2
35	1	0	27.23	0	0	0	0	5	0	0	0	0	1	0	0	5.38	13.9	81.12	22.5	4.53	4.95	0	0	0	1	1	0	3	1	5
41	0	0	23.03	0	0	0	0	8	1	0	0	0	1	0	0	4.83	14.4	89.54	21.7	4.77	7.01	0	0	0	1	1	0	0	1	3
37	0	0	23.75	0	0	0	0	8	0	0	0	0	1	0	0	4.66	13.2	31.59	30.56	4.71	6.92	0	0	0	1	1	0	2	1	4
32	0	0	32.09	0	0	0	0	1	1	0	0	0	1	0	0	5.44	12.5	102.91	25.74	4.48	6.18	0	0	0	1	1	0	0	1	3
34	0	0	21.77	0	0	0	0	3	0	0	0	0	1	0	0	4.33	13.3	70.15	40.57	5.15	6.34	0	0	0	1	1	0	0	1	2
30	0	0	23.6	0	0	0	0	3	0	0	0	0	1	0	0	5.38	13.1	56.15	36.44	5.05	6.1	0	0	0	1	1	0	0	1	1
48	0	0	23.02	0	0	0	0	15	0	0	0	0	1	0	0	4.83	14.2	95.39	50.9	5.08	4.19	0	0	0	1	1	0	1	1	3
43	1	0	20.62	0	0	0	0	16	0	0	0	0	1	0	0	4.72	12.9	82.33	29.61	4.69	5.5	0	0	0	1	1	0	4	1	6
49	0	0	19.75	0	0	0	0	19	0	0	0	0	1	0	0	4.66	12.7	215.02	31.15	4.2	7.58	0	0	0	1	1	0	1	1	2
48	1	0	23.49	0	0	0	0	9	1	0	0	0	2	0	0	5.16	14.4	238.07	69.26	5.62	6.24	0	0	0	1	1	0	5	1	8
38	0	0	20.99	0	0	0	0	10	0	0	0	0	2	0	0	5.11	14.4	41.17	31.95	3.91	5.95	0	0	0	1	1	0	0	1	1
41	0	0	23.03	0	0	0	0	14	0	0	0	0	2	1	0	5.05	11.9	99.56	21.96	4.09	7.16	0	0	0	1	1	0	0	1	2
35	0	0	25.73	0	0	0	0	9	0	0	0	0	2	0	0	4.88	12.1	47.82	31.85	3.19	7.21	0	0	0	1	1	0	2	1	3
43	0	0	22.81	0	0	0	0	13	1	0	0	0	3	0	0	5.22	12.6	85.72	26.9	4.92	5.73	0	0	0	1	1	0	2	1	5
44	0	0	21.49	0	0	0	0	10	0	0	0	0	3	0	0	5.38	14.6	36.65	51.37	3.63	4.59	0	0	0	1	1	0	1	1	3
32	0	0	19.56	0	0	0	0	1	0	0	0	0	3	1	0	4.11	11.9	52.04	38.02	4.45	4.07	0	0	0	1	1	0	0	1	2
46	0	0	27.2	0	0	0	0	18	0	0	0	0	3	0	0	4.72	14	86.35	38.33	5.15	5.54	0	0	0	1	1	0	2	1	4
36	0	0	33.58	0	0	0	0	12	0	0	0	0	3	0	0	4.05	15.5	92.28	50.14	4.07	8.99	0	0	0	1	1	0	0	1	2
37	0	0	24.64	0	0	0	0	10	0	0	0	0	3	0	0	5	12.6	36.18	43.54	4.84	6.25	0	0	0	1	1	0	0	1	2
41	0	0	20.9	0	0	0	0	12	1	0	0	0	3	0	0	4.61	12.9	86.08	32.39	5.46	7.27	0	0	0	1	1	0	2	1	5
48	0	0	20.65	0	0	0	0	16	1	0	0	0	3	0	0	5.33	12	25.35	31.88	4.4	4.99	0	0	0	1	1	0	1	1	4
41	0	0	23.55	0	0	0	0	11	0	0	0	0	3	0	0	5.83	14.2	99.07	31.82	4.79	3.62	0	0	0	1	1	0	1	1	3
38	1	0	21.48	0	0	0	0	10	0	0	0	0	3	0	0	5.61	13	153.58	55.43	4.9	5.12	0	0	0	1	1	0	3	1	5
37	1	0	22.66	0	0	0	0	12	0	0	0	0	3	0	0	4.88	12.9	51.46	56.94	4.79	5.19	0	0	0	1	1	0	3	1	5
44	0	0	20.96	0	0	0	0	17	0	0	0	0	3	0	0	5.11	12.5	83.03	74.73	4.48	5.01	0	0	0	1	1	0	2	1	4
37	0	0	22.27	0	0	0	0	9	1	0	0	0	3	0	0	5.55	14.2	35.23	40.21	5.39	5.54	0	0	0	1	1	0	2	1	5
32	0	0	27.25	0	0	0	0	0.5	0	0	0	0	3	0	0	4.55	13.8	80.47	34.73	3.44	7.55	0	0	0	1	1	0	0	1	2
42	0	0	20.34	0	0	0	0	13	1	0	0	0	3	0	0	4.94	12.9	74.49	49.71	4.33	4.81	0	0	0	1	1	0	1	1	4
32	0	0	27.02	0	0	0	0	8	0	0	0	0	3	0	0	4.77	15.3	75.61	33.51	5.57	4.12	0	0	0	1	1	0	0	1	2
53	0	0	26.16	0	0	0	0	24	0	0	0	0	1	0	0	6.49	13.1	143	38.51	4.45	6.49	0	0	0	1	1	0	2	1	4
51	0	0	23.65	0	0	0	0	22	0	0	0	0	1	0	0	5.11	13.3	59.16	21.07	5.36	3.84	0	0	0	1	1	0	1	1	2
51	1	0	23.02	0	0	0	0	2	1	0	0	0	1	0	0	5	13.8	48.06	45.02	5.05	3.64	0	0	0	1	1	0	5	1	8
54	0	0	27.42	0	0	0	0	26	0	0	0	1	1	0	0	5.11	14.7	158.82	45.78	5.05	4.17	0	0	0	1	1	0	1	1	3
43	0	0	22.87	0	0	0	0	10	0	0	0	0	1	0	0	4.88	12.7	59.59	58.58	4.07	4.93	0	0	0	1	1	0	0	1	1
37	0	0	22.71	0	0	0	0	9	0	0	0	0	1	0	0	5.49	12.4	32.76	24.77	4.45	4.48	0	0	0	1	1	0	0	1	1
31	0	0	25.72	0	0	0	0	1	0	0	0	1	1	0	0	5	12.1	51.46	24.77	4.95	4.79	0	0	0	1	1	0	1	1	3
31	0	0	17.23	0	0	0	0	3	0	0	0	0	1	1	0	5.22	11.9	85.86	21.26	4.07	5.81	0	0	0	1	1	0	0	1	3
45	0	0	20.57	0	0	0	0	15	0	0	0	0	1	0	0	5.11	14.4	47.79	42.96	4.82	7.18	0	0	0	1	1	0	2	1	4
45	0	0	31.77	0	0	0	0	14	0	0	0	0	1	0	0	4.83	13.3	84.44	35.07	4.45	5.5	0	0	0	1	1	0	1	1	3
24	0	0	19.01	0	0	0	0	3	0	0	0	1	1	0	0	4.88	14.3	123.97	32.56	4.9	5.82	0	0	0	1	1	0	1	1	2
46	0	0	19.4	0	0	0	0	20	0	0	0	0	1	0	0	4.66	14	150.68	58.89	5.26	4.44	0	0	0	1	1	0	2	1	4
30	0	0	22.42	0	0	0	0	9	0	0	0	0	1	0	0	4.94	12.9	58.92	25.68	3.78	7.37	0	0	0	1	1	0	0	1	1
39	0	0	28.03	0	0	0	0	8	0	0	0	0	1	1	0	4.61	11.8	97.68	57.55	5.26	3.45	0	0	0	1	1	0	0	1	2
31	0	0	18.21	0	0	0	0	1	0	0	0	0	1	0	0	5.55	12.8	53.19	35.31	3.57	5.16	0	0	0	1	1	0	0	1	2
31	0	0	19.99	0	0	0	0	0.5	0	0	0	0	1	0	0	4.77	12.8	73.63	40.86	4.2	4.58	0	0	0	1	1	0	0	1	1
46	1	0	18.86	0	0	0	0	16	0	0	0	0	1	0	0	5.16	14.3	103.52	38.76	5.46	4.4	0	0	0	1	1	0	3	1	5
35	0	0	19.34	0	0	0	0	1	0	0	0	0	1	0	0	4.83	13	38.45	78.03	4.01	4.43	0	0	0	1	1	0	1	1	3
36	0	0	19.04	0	0	0	0	7	0	0	0	0	1	0	0	5	12.7	46.15	34.34	5.65	7.54	0	0	0	1	1	0	1	1	3
37	0	0	21.26	0	0	0	0	2	0	0	0	0	1	0	0	5.33	13.1	53.5	23.42	4.71	4.6	0	0	0	1	1	0	0	1	2
34	0	0	28.12	0	0	0	0	1	0	0	0	0	1	0	0	4.66	14.7	74.29	40.68	4.95	7.54	0	0	0	1	1	0	1	1	2
49	1	0	21.9	0	0	0	0	13	1	0	0	0	1	0	0	4.66	12.6	86.78	43.71	5	5.72	0	0	0	1	1	0	3	1	6
38	0	0	21.74	0	0	0	0	8	0	0	0	0	1	0	0	4.72	12.4	26.69	33.7	6.16	5.13	0	0	0	1	1	0	0	1	1
25	0	0	17.97	0	0	0	0	.	0	0	0	0	2	0	0	4.55	12.1	111.86	45.02	4.87	7.97	0	0	0	1	1	0	0	1	2
27	0	0	21.43	0	0	0	0	0.5	0	0	0	0	2	0	0	4.5	13.5	91.77	35.33	5.31	5.09	0	0	0	1	1	0	1	1	2
34	0	0	22.28	0	0	0	0	10	0	0	0	1	2	0	0	4.77	13.7	118.33	70.83	4.87	6.93	0	0	0	1	1	0	0	1	1
36	0	0	30.14	0	0	0	0	2	0	0	0	0	2	0	0	5.72	13.6	51.77	45.36	3.88	8.6	0	0	0	1	1	0	0	1	1
30	0	0	21.47	0	0	0	0	2	0	0	0	0	2	0	0	4.94	13.5	189.67	36.76	3.63	4.26	0	0	0	1	1	0	0	1	1
41	0	0	25.91	0	0	0	0	1	1	0	0	0	2	0	0	5.27	14.3	231.1	63.41	3.88	6.39	0	0	0	1	1	0	0	1	3
35	1	0	21.67	0	0	0	0	8	0	0	0	0	3	0	0	5.11	12.6	92.78	31.07	3.47	5.77	0	0	0	1	1	0	4	1	6
42	0	0	21.38	0	0	0	0	10	1	0	0	0	3	0	0	4.72	12	79.63	29.62	4.97	4.8	0	0	0	1	1	0	1	1	3
47	0	0	25.65	0	0	0	0	18	0	0	0	0	3	0	0	5.33	12.5	25.91	29.97	4.64	6.09	0	0	0	1	1	0	2	1	4
38	0	0	26.8	0	0	0	0	7	0	0	0	0	3	0	0	5.38	12.7	58.74	32.14	5	5.73	0	0	0	1	1	0	1	1	3
50	0	0	21.94	0	0	0	0	17	0	0	0	0	1	0	0	4.94	12.2	81.43	54.55	4.97	4.08	0	0	0	1	1	0	2	1	3
51	0	0	23.96	0	0	0	0	23	0	0	0	1	1	0	0	4.27	13	79.81	50.54	5.52	5.08	0	0	0	1	1	0	2	1	4
50	0	0	26.33	0	0	0	0	26	0	0	0	0	1	1	0	4.72	10.9	172.7	60.92	4.2	5.84	0	0	0	1	1	0	2	1	4
51	0	0	24.76	0	0	0	0	30	0	0	0	0	1	0	0	4.88	12.7	102.04	39.09	4.64	6.46	0	0	0	1	1	0	2	1	4
51	0	0	22.55	0	0	0	0	31	0	0	0	0	1	0	0	5.22	14.1	102.26	22.54	5.49	7.51	0	0	0	1	1	0	2	1	3
50	0	0	25.2	0	0	0	0	25	0	0	0	0	1	0	0	5.05	13	40.02	25.53	4.4	3.63	0	0	0	1	1	0	1	1	3
50	0	0	23.17	0	0	0	0	19	0	0	0	0	3	0	0	4.61	12.6	52.85	40.79	4.33	3.75	0	0	0	1	1	0	0	1	2
34	0	0	23.59	0	0	0	0	.	0	0	0	0	1	0	0	4.88	12.8	129.72	31.01	3.37	9.57	0	0	0	1	1	0	0	1	3
41	0	0	22.04	0	0	0	0	15	0	0	0	0	1	0	0	4.88	12.7	67.86	51.46	4.51	3.79	0	0	0	1	1	0	0	1	2
44	0	0	22.6	0	0	0	0	19	0	0	0	0	1	0	0	4.72	15.3	115.32	60.62	5.75	5.79	0	0	0	1	1	0	1	1	3
36	0	0	22.11	0	0	0	0	8	0	0	0	0	2	0	0	5.22	12.5	44.76	43.26	3.99	4.59	0	0	0	1	1	0	1	1	2
39	0	0	25.62	0	0	0	0	10	0	0	0	1	1	0	0	5.44	12	67.54	35.78	4.84	3.64	0	0	0	1	1	0	0	1	2
42	0	0	23.08	0	0	0	0	14	1	0	0	0	1	0	0	5.49	12.8	190.16	46.97	4.25	5.1	0	0	0	1	1	0	2	1	5
42	0	0	26.9	0	0	0	0	14	0	0	0	0	1	0	0	5.16	14.5	26.2	47.13	4.64	5.27	0	0	0	1	1	0	0	1	1
42	0	0	20.36	0	0	0	0	17	0	0	0	0	2	0	0	5	13.1	28.38	20.9	4.84	4.42	0	0	0	1	1	0	1	1	2
43	0	0	21.12	0	0	0	0	14	0	0	0	0	1	0	0	4.83	12.7	149.31	42.31	4.35	3.83	0	0	0	1	1	0	2	1	4
41	0	0	21.6	0	0	0	0	5	1	0	0	0	1	0	0	5.49	14.3	71.86	40.91	5.26	8.71	0	0	0	1	1	0	1	1	4
33	0	0	19.64	0	0	0	0	5	0	0	0	0	1	0	0	4.33	13.3	46.49	49.7	4.69	3.81	0	0	0	1	1	0	1	1	2
33	0	0	25.69	0	0	0	0	1	0	0	0	0	1	0	0	5.94	13.2	98.8	24.23	4.43	6.18	0	0	0	1	1	0	0	1	2
32	0	0	17.22	0	0	0	0	4	0	0	0	0	2	0	0	5	12.6	61.07	28.01	3.42	4.27	0	0	0	1	1	0	1	1	2
51	0	0	21.99	0	0	0	0	25	0	0	0	0	1	0	0	5.55	13.2	70.78	28.95	4.43	7.33	0	0	0	1	1	0	0	1	2
49	0	0	19.85	0	0	0	0	15	0	0	0	0	1	0	0	5.38	12.8	112.44	23.2	4.51	3.69	0	0	0	1	1	0	1	1	3
56	1	0	22.66	0	0	0	0	31	1	0	0	0	1	0	0	4.44	12.5	87.7	30.21	3.63	6.52	0	0	0	1	1	0	4	1	7
33	0	0	16.55	0	0	0	0	1	0	0	0	0	1	0	0	4.94	13.6	33.77	51.63	4.64	3.8	0	0	0	1	1	0	1	0	3
34	0	0	26.2	0	0	0	0	0.5	0	0	0	0	1	0	0	4.38	14.4	268.04	41.16	4.53	5.12	0	0	0	1	1	0	1	0	3
42	0	0	19.45	0	0	0	0	11	0	0	0	0	1	0	0	4.55	12	42.31	23.9	4.09	4.38	0	0	0	1	1	0	1	0	3
46	0	0	22.92	0	0	0	0	11	0	0	0	0	1	0	0	4.55	12.9	80.44	30.17	3.78	4.9	0	0	0	1	1	0	1	0	3
44	0	0	29.26	0	0	0	0	5	0	0	0	0	1	0	0	5.49	13	80.6	38.18	5.13	5.18	0	0	0	1	1	0	1	0	3
30	0	0	18.65	0	0	0	0	0.5	0	0	0	0	1	0	0	4.66	12.3	80.89	29.25	4.33	4.51	0	0	0	1	1	0	1	0	2
37	0	0	21.69	0	0	0	0	1	0	0	0	0	1	0	0	4.66	13.1	71.03	50.82	4.87	3.91	0	0	0	1	1	0	0	0	1
43	0	0	19.19	0	0	0	0	8	0	0	0	0	1	0	0	5	12.8	107.95	68.44	5.1	5.46	0	0	0	1	1	0	2	0	4
44	0	0	16.46	0	0	0	0	17	0	0	0	0	1	0	0	4.66	12.4	73.21	29.37	4.09	4.99	0	0	0	1	1	0	0	0	2
38	0	0	23.44	0	0	0	0	7	0	0	0	0	1	0	0	4.72	13.2	73.43	40.06	4.77	5.29	0	0	0	1	1	0	1	0	4
43	0	0	22.37	0	0	0	0	13	0	0	0	0	1	0	0	5.44	12.9	81.25	58.85	4.51	4.32	0	0	0	1	1	0	2	0	4
31	0	0	26.68	0	0	0	0	0.5	0	0	0	0	1	0	0	5.16	12.3	35.23	48.08	3.29	3.83	0	0	0	1	1	0	1	0	3
46	1	0	23.49	0	0	0	0	14	0	0	0	0	1	0	0	4.55	14.4	66.42	52.07	5.78	5.68	0	0	0	1	1	0	4	0	6
33	0	0	21.67	0	0	0	0	2	1	0	0	0	1	0	0	5.49	13.1	74.98	23.67	3.03	8.31	0	0	0	1	1	0	0	0	3
36	0	0	22.66	0	0	0	0	1	0	0	0	0	1	0	0	4.88	13.2	71.99	46.01	4.74	4.67	0	0	0	1	1	0	0	0	2
34	0	0	19.46	0	0	0	0	1	0	0	0	0	1	0	0	4.88	12.3	34.69	45.8	5.02	5.13	0	0	0	1	1	0	1	0	3
45	0	0	22.34	0	0	0	0	11	1	0	0	0	1	0	0	4.88	12.5	24.81	20.6	4.33	5.44	0	0	0	1	1	0	0	0	3
48	0	0	22.98	0	0	0	0	16	0	0	0	0	1	0	0	5.49	12.9	77.23	30.69	4.48	5.69	0	0	0	1	1	0	0	0	2
28	0	0	19.64	0	0	0	0	1	0	0	0	0	1	0	0	4.72	13.4	32.69	36.01	3.83	4.48	0	0	0	1	1	0	0	0	1
39	0	0	20.96	0	0	0	0	11	0	0	0	0	1	0	0	4.94	13.1	75.27	60	3.86	5.63	0	0	0	1	1	0	1	0	2
49	0	0	21.98	0	0	0	0	20	0	0	0	0	1	0	0	4.33	12.4	58.74	48.54	4.04	3.28	0	0	0	1	1	0	2	0	3
49	0	0	22.84	0	0	0	0	20	0	0	0	0	1	0	0	5	12.1	107.47	49.84	5.8	5.08	0	0	0	1	1	0	2	0	4
27	0	0	25.37	0	0	0	0	0.5	0	0	0	0	1	0	0	4.5	13.9	123.9	62.04	5.02	9	0	0	0	1	1	0	0	0	1
35	0	0	25.29	0	0	0	0	0.5	1	0	0	0	1	1	0	3.94	11.8	57.68	38.78	4.92	4.67	0	0	0	1	1	0	1	0	4
32	0	0	20.67	0	0	0	0	2	0	0	0	0	1	0	0	5.05	13	60.78	37.85	5.91	4.41	0	0	0	1	1	0	1	0	2
39	0	0	20.08	0	0	0	0	12	0	0	0	0	1	0	0	5	12.6	58.65	34.01	3.99	5.69	0	0	0	1	1	0	2	0	4
41	0	0	23.43	0	0	0	0	12	0	0	0	0	1	0	0	5.77	14.1	169.22	49	5.15	6.64	0	0	0	1	1	0	1	0	3
28	0	0	20	0	0	0	0	1	0	0	0	0	1	0	0	4.77	13.8	33.66	38.82	5.05	7.58	0	0	0	1	1	0	1	0	3
40	0	0	19.54	0	0	0	0	17	0	0	0	0	1	0	0	5.61	13.1	25.55	50.14	4.04	5.92	0	0	0	1	1	0	2	0	3
39	0	0	24.11	0	0	0	0	8	0	0	0	0	1	0	0	4.72	14	43.12	34.42	3.65	6.96	0	0	0	1	1	0	0	0	2
36	0	0	19.86	0	0	0	0	6	0	0	0	0	1	0	0	4.88	13.3	50.04	29.72	4.12	8.5	0	0	0	1	1	0	1	0	2
33	0	0	19.66	0	0	0	0	4	0	0	0	0	1	0	0	4.77	13.2	69.5	48.91	4.2	4.78	0	0	0	1	1	0	0	0	2
42	0	0	20.73	0	0	0	0	10	1	0	0	0	1	0	0	4.83	12.3	23.03	27.73	3.68	5.03	0	0	0	1	1	0	1	0	4
38	0	0	22.53	0	0	0	0	12	0	0	0	0	1	0	0	4.77	12.1	35.93	20.62	5.49	5.04	0	0	0	1	1	0	1	0	3
39	0	0	26.92	0	0	0	0	7	0	0	0	0	1	0	0	4.83	13.3	88.53	32.81	5.26	6.41	0	0	0	1	1	0	1	0	3
48	0	0	20.61	0	0	0	0	16	0	0	0	0	1	0	0	4.94	12.5	147.45	46.91	4.77	5.82	0	0	0	1	1	0	0	0	2
34	1	0	18.42	0	0	0	0	2	0	0	0	0	1	0	0	4.83	13	122.3	27.31	3.65	7.17	0	0	0	1	1	0	3	0	4
38	0	0	28.67	0	0	0	0	5	0	0	0	0	1	0	0	6.72	14.7	192.84	42.93	6.06	4.93	0	0	0	1	1	0	1	0	2
32	0	0	25.02	0	0	0	0	1	0	0	0	0	1	0	0	5.49	13.1	71.63	25.6	4.53	4.88	0	0	0	1	1	0	0	0	2
28	0	0	18.8	0	0	0	0	0.5	0	0	0	0	1	0	0	4.16	13	165.58	42.09	5.31	5.66	0	0	0	1	1	0	1	0	3
44	0	0	23.68	0	0	0	0	16	0	0	0	1	1	1	0	5.16	11.5	131.58	26.3	5.02	5.1	0	0	0	1	1	0	0	0	2
45	0	0	24.88	0	0	0	0	19	1	0	0	0	1	0	0	5.16	13.8	70.56	29.1	5.1	7.21	0	0	0	1	1	0	2	0	5
48	0	0	21.18	0	0	0	0	18	0	0	0	1	1	0	0	5.11	12.9	59.77	41.04	5.23	5.65	0	0	0	1	1	0	1	0	3
34	0	0	26.92	0	0	0	0	8	0	0	0	0	1	0	0	4.88	12.4	95.32	40.18	5.02	3.78	0	0	0	1	1	0	0	0	2
48	1	0	21.94	0	0	0	0	17	0	0	0	0	1	0	0	5.05	14.8	56.38	65.65	4.58	6.11	0	0	0	1	1	0	3	0	5
30	0	0	19.2	0	0	0	0	0.5	0	0	0	0	1	0	0	4.5	13.1	71.75	26.5	3.39	4.72	0	0	0	1	1	0	1	0	3
39	0	0	24.98	0	0	0	0	11	1	0	0	1	1	0	0	4.77	13.9	41.19	39.05	4.56	6.15	0	0	0	1	1	0	0	0	3
36	0	0	23.21	0	0	0	0	2	0	0	0	1	1	0	0	3.83	13.5	45.37	54.38	4.71	5.45	0	0	0	1	1	0	0	0	1
35	0	0	21.26	0	0	0	0	2	1	0	0	0	1	0	0	4.55	13.6	73.84	53.85	3.86	6	0	0	0	1	1	0	0	0	3
37	0	0	26.07	0	0	0	0	4	0	0	0	0	1	0	0	4.88	13.9	41.59	35.57	4.35	5.47	0	0	0	1	1	0	1	0	3
36	0	0	23.79	0	0	0	0	6	0	0	0	0	1	0	0	4.44	12.4	296.4	26.87	6.16	4.62	0	0	0	1	1	0	1	0	3
49	0	0	24.43	0	0	0	0	24	0	0	0	0	1	0	0	5.44	12.3	67.63	22.43	4.17	5.4	0	0	0	1	1	0	0	0	2
33	0	0	19.66	0	0	0	0	5	0	0	0	0	1	0	0	4.88	14.2	116.39	22.47	4.22	6.08	0	0	0	1	1	0	1	0	3
31	0	0	22.12	0	0	0	0	1	0	0	0	0	1	0	0	5	14.9	54.49	21.91	4.74	5.42	0	0	0	1	1	0	0	0	2
41	0	0	25.7	0	0	0	0	11	1	0	0	0	1	0	0	5.72	15.6	95.65	23.89	4.35	3.91	0	0	0	1	1	0	2	0	5
32	0	0	19.68	0	0	0	0	3	0	0	0	0	1	0	0	5.22	12.7	49.1	35.28	3.24	3.61	0	0	0	1	1	0	2	0	4
28	0	0	24.07	0	0	0	0	0.5	0	0	0	0	1	0	0	4.66	12.3	80.82	43.01	5.8	6.71	0	0	0	1	1	0	0	0	2
39	0	0	21.48	0	0	0	0	6	0	0	0	0	1	1	0	4.88	11.2	32.58	21.75	4.56	5.71	0	0	0	1	1	0	1	0	3
35	0	0	24.58	0	0	0	0	5	1	0	0	0	1	0	0	4.94	13.9	158.64	46.73	4.74	4.95	0	0	0	1	1	0	0	0	3
28	0	0	21.74	0	0	0	0	1	0	0	0	0	1	0	0	4.61	12	101.68	30.1	3.52	7.38	0	0	0	1	1	0	0	0	1
37	0	0	21.1	0	0	0	0	1	0	0	0	0	1	0	0	4.72	14.8	156.32	46.28	4.74	3.08	0	0	0	1	1	0	1	0	3
47	1	0	20.7	0	0	0	0	17	0	0	0	0	1	0	0	4.94	13.7	67.34	36.67	5.21	3.82	0	0	0	1	1	0	4	0	5
34	0	0	19.63	0	0	0	0	4	0	0	0	0	1	0	0	5.22	14.3	56.2	30.12	4.17	3.28	0	0	0	1	1	0	0	0	1
43	0	0	18.89	0	0	0	0	10	0	0	0	0	1	0	0	5.55	13.9	149.07	42.15	4.66	6.73	0	0	0	1	1	0	2	0	4
23	0	0	21.07	0	0	0	0	1	0	0	0	0	1	0	0	4.44	12.2	42.45	61.23	3.21	5.38	0	0	0	1	1	0	1	0	3
39	0	0	22.95	0	0	0	0	8	0	0	0	0	1	0	0	5.11	14.2	87.3	58.94	4.64	5.59	0	0	0	1	1	0	1	0	3
47	0	0	25.93	0	0	0	0	20	0	0	0	0	1	0	0	5.16	13.6	47.57	28.83	4.69	5.99	0	0	0	1	1	0	2	0	4
38	0	0	21.01	0	0	0	0	8	0	0	0	0	1	0	0	4.38	12.8	57.25	26.83	3.11	3.85	0	0	0	1	1	0	0	0	2
43	0	0	21.89	0	0	0	0	20	0	0	0	1	1	1	0	5.38	11.9	162.48	41.36	4.84	3.95	0	0	0	1	1	0	1	0	2
39	0	0	21.86	0	0	0	0	4	0	0	0	0	1	0	0	4.94	12.9	61.66	29.27	4.71	5.32	0	0	0	1	1	0	0	0	2
47	0	0	22.85	0	0	0	0	11	1	0	0	0	1	0	0	4.88	12	214.81	25.19	4.69	6.23	0	0	0	1	1	0	0	0	3
26	0	0	20.74	0	0	0	0	3	0	0	0	1	1	0	0	4.94	13	60.08	26.39	3.81	5.71	0	0	0	1	1	0	0	0	1
37	0	0	18.23	0	0	0	0	7	0	0	0	0	1	0	0	4.83	15.2	158.75	61.89	4.4	3.9	0	0	0	1	1	0	2	0	4
34	0	0	22.3	0	0	0	0	7	0	0	0	0	1	0	0	4.83	12.9	51.39	41	3.47	4.59	0	0	0	1	1	0	0	0	2
40	0	0	23.25	0	0	0	0	5	1	0	0	0	1	0	0	4.94	12.3	31.91	43.44	5.18	4	0	0	0	1	1	0	1	0	4
29	0	0	23.56	0	0	0	0	1	0	0	0	0	1	0	0	5.16	12.2	32.65	38.89	4.58	3.71	0	0	0	1	1	0	0	0	2
35	0	0	22.08	0	0	0	0	8	0	0	0	0	1	0	0	5	14.6	32.22	33.83	4.82	3.98	0	0	0	1	1	0	0	0	1
39	0	0	19.98	0	0	0	0	9	0	0	0	0	1	0	0	4.44	12.6	89.95	45.86	3.5	3.45	0	0	0	1	1	0	0	0	2
39	0	0	20.06	0	0	0	0	10	0	0	0	0	1	0	0	4.33	13.5	56.15	40.06	3.99	3.49	0	0	0	1	1	0	1	0	3
33	0	0	24.14	0	0	0	0	1	0	0	0	0	1	0	0	5.83	13.4	90.06	51.52	4.27	5.03	0	0	0	1	1	0	0	0	1
49	0	0	21.23	0	0	0	0	21	0	0	0	0	1	0	0	4.11	14.3	221.42	43.84	3.19	4.22	0	0	0	1	1	0	0	0	2
32	0	0	21.68	0	0	0	0	3	0	0	0	0	1	0	0	4.44	12.6	114.06	56.83	3.29	4.7	0	0	0	1	1	0	0	0	2
31	0	0	22.44	0	0	0	0	0.5	0	0	0	0	1	0	0	5.38	14.4	173.69	42.31	5.75	6.34	0	0	0	1	1	0	1	0	2
34	0	0	28.24	0	0	0	0	7	0	0	0	0	1	0	0	5.38	13.6	39.34	21.22	5.15	6.89	0	0	0	1	1	0	0	0	2
41	0	0	24.53	0	0	0	0	9	0	0	0	0	1	0	0	4.66	13	37.23	42.36	5.08	4.93	0	0	0	1	1	0	1	0	3
35	0	0	21.38	0	0	0	0	5	0	0	0	0	1	0	0	4.77	12.9	102.37	49.19	4.79	5.12	0	0	0	1	1	0	2	0	3
44	0	0	24.49	0	0	0	0	18	0	0	0	0	1	0	0	5.33	14.9	65.21	25.31	5.7	7.46	0	0	0	1	1	0	1	0	2
35	0	0	20.73	0	0	0	0	7	1	0	0	0	1	0	0	4.61	13.9	28.36	35.29	4.64	3.91	0	0	0	1	1	0	1	0	4
34	0	0	23.79	0	0	0	0	5	0	0	0	0	1	0	0	4.72	12.9	68.6	53.99	3.7	4.65	0	0	0	1	1	0	1	0	3
38	0	0	20.38	0	0	0	0	4	0	0	0	0	1	0	0	5.27	13.8	23.35	42.44	4.53	2.78	0	0	0	1	1	0	1	0	3
31	0	0	21.27	0	0	0	0	5	0	0	0	0	1	0	0	5	12.1	83.14	47.08	4.64	5.34	0	0	0	1	1	0	2	0	4
37	0	0	18.96	0	0	0	0	2	1	0	0	0	1	1	0	4.94	11.9	39.17	42.9	4.3	4.8	0	0	0	1	1	0	0	0	3
49	0	0	21.37	0	0	0	0	21	0	0	0	0	1	0	0	4.88	13.1	56.13	44.48	5.65	4.09	0	0	0	1	1	0	2	0	4
49	0	0	22.35	0	0	0	0	17	1	0	0	0	1	0	0	4.88	14.6	29.32	43.93	4.07	4.3	0	0	0	1	1	0	0	0	3
40	0	0	22.06	0	0	0	0	14	0	0	0	0	1	0	0	4.72	13	90.31	42.32	5.52	5.02	0	0	0	1	1	0	1	0	3
34	0	0	22.76	0	0	0	0	0.5	0	0	0	0	1	0	0	4.83	13.4	62.2	27.51	4.64	6.17	0	0	0	1	1	0	2	0	4
49	0	0	22.54	0	0	0	0	21	0	0	0	0	1	0	0	4.5	12.6	34.24	39.8	4.45	5.11	0	0	0	1	1	0	0	0	2
31	0	0	25.91	0	0	0	0	9	0	0	0	0	1	0	0	4.38	13.3	62.87	57.32	4.3	4.37	0	0	0	1	1	0	0	0	2
41	0	0	18.37	0	0	0	0	9	0	0	0	0	1	0	0	4.88	12.6	24.81	23.59	5.08	4.93	0	0	0	1	1	0	2	0	4
42	1	0	24.31	0	0	0	0	7	0	0	0	0	1	0	0	4.61	13.5	77.61	21.85	3.68	4.81	0	0	0	1	1	0	3	0	5
36	0	0	21.78	0	0	0	0	3	0	0	0	0	1	0	0	4.66	14.1	116.15	34.15	5.57	5.12	0	0	0	1	1	0	0	0	2
47	0	0	25.74	0	0	0	0	15	1	0	0	0	1	0	0	4.72	13.8	107.09	42.44	5.83	7.76	0	0	0	1	1	0	2	0	5
30	0	0	17.56	0	0	0	0	1	0	0	0	0	1	0	0	4.27	13.6	61.66	32.68	4.53	4.34	0	0	0	1	1	0	1	0	2
36	0	0	23.13	0	0	0	0	1	1	0	0	0	1	0	0	4	13.4	39.59	45.92	4.87	4.54	0	0	0	1	1	0	1	0	4
35	0	0	29.36	0	0	0	0	3	0	0	0	0	1	0	0	4.72	13.2	411.88	35.11	5.41	6.91	0	0	0	1	1	0	0	0	2
42	0	0	17.96	0	0	0	0	15	0	0	0	0	1	0	0	4.66	15	99.36	28.93	5.83	4.91	0	0	0	1	1	0	2	0	4
47	1	0	27.88	0	0	0	0	21	0	0	0	0	1	0	0	5.05	14.1	166.75	44.74	6.16	6.8	0	0	0	1	1	0	4	0	6
32	0	0	22.28	0	0	0	0	2	0	0	0	0	1	0	0	4.11	14	179.04	33.55	3.29	4.09	0	0	0	1	1	0	1	0	3
37	0	0	24.37	0	0	0	0	8	0	0	0	0	1	0	0	5.44	14.2	39.59	58.78	3.94	5.49	0	0	0	1	1	0	0	0	1
36	0	0	19.65	0	0	0	0	3	0	0	0	0	1	0	0	4.33	12.3	107.79	40.65	3.96	4.27	0	0	0	1	1	0	0	0	2
40	1	0	25.08	0	0	0	0	10	0	0	0	0	1	0	0	5.44	12.6	48.6	21.31	4.84	4.8	0	0	0	1	1	0	3	0	5
38	0	0	25.02	0	0	0	0	11	0	0	0	0	1	0	0	4.83	12.5	30.47	31.87	5.23	6.22	0	0	0	1	1	0	1	0	3
46	0	0	13.74	0	0	0	0	11	1	0	0	0	1	0	0	4.77	13	42.99	26.54	4.3	6.13	0	0	0	1	1	0	2	0	5
38	0	0	25.4	0	0	0	0	3	0	0	0	0	1	0	0	5.27	14.1	28.4	28.75	4.74	5.76	0	0	0	1	1	0	1	0	3
44	0	0	24.91	0	0	0	0	18	0	0	0	0	1	0	0	4.72	13.7	135.97	27.3	5.1	4.36	0	0	0	1	1	0	2	0	4
41	1	0	29.99	0	0	0	0	11	1	0	0	0	1	0	0	5.44	12.9	367.36	27.95	3.99	6.65	0	0	0	1	1	0	3	0	6
37	0	0	25.12	0	0	0	0	13	0	0	0	1	1	0	0	5.61	14.5	52.24	37.28	4.87	4.93	0	0	0	1	1	0	0	0	2
48	0	0	22.06	0	0	0	0	14	0	0	0	0	1	0	0	4.88	12.4	40.92	47.17	4.27	4.97	0	0	0	1	1	0	2	0	4
41	0	0	22.97	0	0	0	0	12	0	0	0	1	1	0	0	4.83	13.1	58.53	42.9	5.85	5.03	0	0	0	1	1	0	0	0	2
36	0	0	19.13	0	0	0	0	2	1	0	0	0	1	0	0	4.27	13.9	79.57	53.44	3.96	7.26	0	0	0	1	1	0	0	0	3
34	0	0	19.48	0	0	0	0	4	0	0	0	0	1	0	0	5.33	13.2	48.89	27.08	5.02	4.47	0	0	0	1	1	0	0	0	2
42	0	0	31.02	0	0	0	0	16	0	0	0	0	1	0	0	5.72	15.7	199.6	29.93	5.72	13.05	0	0	0	1	1	0	0	0	2
42	1	0	25.64	0	0	0	0	11	1	0	0	0	1	0	0	5.05	13.6	116.89	55.68	4.9	8.7	0	0	0	1	1	0	4	0	7
44	1	0	23.56	0	0	0	0	14	1	0	0	0	1	0	0	4.83	13.7	167.38	34.51	4.97	4.88	0	0	0	1	1	0	3	0	6
40	0	0	20.36	0	0	0	0	7	0	0	0	0	1	0	0	4.94	12.8	284	35.47	4.4	3.53	0	0	0	1	1	0	2	0	4
34	0	0	37.78	0	0	0	0	1	1	0	0	0	1	0	0	5.05	14.4	100.42	39.46	5.08	7.61	0	0	0	1	1	0	2	0	5
36	0	0	19.18	0	0	0	0	7	0	0	0	0	1	0	0	5.05	12.4	111.9	53.1	3.6	3.34	0	0	0	1	1	0	0	0	2
39	0	0	20.71	0	0	0	0	4	0	0	0	1	1	0	0	4.77	13.5	112.93	44.67	4.3	7.49	0	0	0	1	1	0	1	0	3
32	0	0	23.87	0	0	0	0	6	0	0	0	0	1	1	0	4.61	11.2	31.73	37.62	4.87	5.08	0	0	0	1	1	0	1	0	3
49	0	0	24.47	0	0	0	0	27	0	0	0	0	1	1	0	4.88	11.9	39.97	44.59	3.6	6.54	0	0	0	1	1	0	0	0	2
32	0	0	23.68	0	0	0	0	.	0	0	0	1	2	0	0	4.61	13.9	95.59	44.44	4.95	7.03	0	0	0	1	1	0	0	0	2
34	0	0	24.3	0	0	0	0	3	0	0	0	0	2	0	0	5.38	12.7	79.86	51.3	5.36	3.95	0	0	0	1	1	0	1	0	3
32	0	0	18.82	0	0	0	0	1	0	0	0	0	2	0	0	5	13.3	33.3	21.29	4.64	5.5	0	0	0	1	1	0	0	0	1
43	0	0	21.99	0	0	0	0	15	1	0	0	0	2	1	0	4.44	11.7	176.75	24.54	4.84	4.47	0	0	0	1	1	0	1	0	4
36	0	0	22.82	0	0	0	0	2	1	0	0	0	2	0	0	4.61	13.1	187.49	43.34	4.27	5.4	0	0	0	1	1	0	2	0	5
36	0	0	20.29	0	0	0	0	2	0	0	0	0	2	0	0	4.66	13.6	221.96	36.78	5.23	5.1	0	0	0	1	1	0	0	0	1
31	0	0	17.14	0	0	0	0	3	0	0	0	0	2	0	0	4.72	14.5	102.49	30.38	3.34	5.85	0	0	0	1	1	0	1	0	2
31	0	0	20.08	0	0	0	0	2	0	0	0	0	2	0	0	4.55	13	61.64	37.57	3.7	5.65	0	0	0	1	1	0	0	0	1
45	0	0	17.33	0	0	0	0	14	0	0	0	0	2	0	0	5.11	14.2	47.82	50.36	3.34	4.95	0	0	0	1	1	0	0	0	2
35	0	0	19.13	0	0	0	0	4	0	0	0	0	2	0	0	4.83	12.9	40.6	34.85	3.42	4.57	0	0	0	1	1	0	0	0	2
35	0	0	21.8	0	0	0	0	4	0	0	0	0	2	0	0	4.72	12.9	32.76	42.29	3.57	7.81	0	0	0	1	1	0	0	0	2
34	0	0	19.18	0	0	0	0	1	0	0	0	0	2	0	0	4.55	13.8	108.06	33.2	3.52	6.32	0	0	0	1	1	0	0	0	1
49	0	0	28.69	0	0	0	0	21	0	0	0	0	2	0	0	5.16	14.1	41.19	21.43	5.36	9.87	0	0	0	1	1	0	1	0	3
31	0	0	20.13	0	0	0	0	3	0	0	0	0	2	0	0	4.5	12.9	71.45	56.12	3.42	4.91	0	0	0	1	1	0	1	0	2
27	0	0	16.82	0	0	0	0	0.5	0	0	0	0	2	0	0	5.27	12.9	108.24	27.7	3.21	4.53	0	0	0	1	1	0	0	0	1
35	0	0	24.85	0	0	0	0	6	0	0	0	0	2	0	0	4.88	13.4	37.37	26.6	3.76	6.13	0	0	0	1	1	0	2	0	4
25	0	0	19.76	0	0	0	0	1	0	0	0	0	2	0	0	4.66	12.2	117.43	39.58	3.55	3.53	0	0	0	1	1	0	0	0	1
33	0	0	24.18	0	0	0	0	1	0	0	0	0	2	0	0	4.61	13.4	34.47	47.76	4.01	6.09	0	0	0	1	1	0	0	0	2
45	0	0	26.53	0	0	0	0	11	1	0	0	0	2	0	0	5.77	12.1	43.55	23.41	5.05	5.32	0	0	0	1	1	0	2	0	5
40	1	0	18.93	0	0	0	0	13	0	0	0	0	2	0	0	5	12.8	79.99	41.76	4.38	5.07	0	0	0	1	1	0	3	0	5
40	0	0	20.28	0	0	0	0	9	0	0	0	0	3	0	0	4.72	13.4	33.59	50.15	4.07	5.18	0	0	0	1	1	0	0	0	2
40	0	0	24.16	0	0	0	0	12	0	0	0	0	3	0	0	4.66	13.9	36.2	39.74	5.02	7.68	0	0	0	1	1	0	2	0	4
41	0	0	17.85	0	0	0	0	6	0	0	0	0	3	0	0	5.22	12.9	67.41	39.16	4.61	5.35	0	0	0	1	1	0	0	0	2
32	0	0	23.89	0	0	0	0	2	0	0	0	0	3	0	0	4.33	14	44.4	40.55	4.38	6.24	0	0	0	1	1	0	2	0	4
36	0	0	24.43	0	0	0	0	5	0	0	0	0	3	0	0	4.5	14.9	369.68	51.91	5.15	5.28	0	0	0	1	1	0	1	0	3
33	0	0	22.31	0	0	0	0	3	0	0	0	0	3	0	0	5.33	12.2	36.78	55.82	4.04	6.21	0	0	0	1	1	0	1	0	3
35	0	0	20.54	0	0	0	0	1	0	0	0	0	3	0	0	4.66	13.2	76.11	40.78	5.18	5.37	0	0	0	1	1	0	0	0	2
40	0	0	22.96	0	0	0	0	5	0	0	0	0	3	0	0	4.83	13.7	87.07	29.74	4.25	6.82	0	0	0	1	1	0	2	0	4
37	0	0	22.78	0	0	0	0	3	1	0	0	0	3	0	0	4.55	13.6	30.56	25.87	5.15	5.72	0	0	0	1	1	0	0	0	3
33	0	0	24.38	0	0	0	0	1	0	0	0	0	3	0	0	5.33	13.7	173.63	25.34	4.69	7.24	0	0	0	1	1	0	1	0	3
43	1	0	24.51	0	0	0	0	11	0	0	0	0	3	0	0	4.66	12.6	56.96	49.6	5.62	4.21	0	0	0	1	1	0	3	0	5
46	0	0	18.61	0	0	0	0	22	0	0	0	0	3	0	0	5.22	13.6	33.84	23.74	5.72	4.84	0	0	0	1	1	0	1	0	3
41	0	0	17.73	0	0	0	0	2	0	0	0	0	3	0	0	5	13.8	29.21	28.86	3.7	4.97	0	0	0	1	1	0	0	0	2
47	0	0	21.09	0	0	0	0	14	0	0	0	0	3	0	0	6.05	13	80.06	23.88	4.84	5.48	0	0	0	1	1	0	1	0	3
32	0	0	17.4	0	0	0	0	1	0	0	0	0	3	0	0	5.33	13.2	716.88	50.51	4.77	7.22	0	0	0	1	1	0	0	0	2
30	0	0	22.02	0	0	0	0	0.5	0	0	0	0	3	0	0	4.66	13.1	38.67	40.26	4.53	6.38	0	0	0	1	1	0	2	0	4
45	1	0	24.55	0	0	0	0	3	0	0	0	0	3	1	0	5.44	11.2	62.35	32.35	4.48	5.2	0	0	0	1	1	0	4	0	6
35	0	0	20.06	0	0	0	0	2	0	0	0	0	3	0	0	6.22	12.9	137.52	36.73	4.25	5.96	0	0	0	1	1	0	0	0	2
42	0	0	18.84	0	0	0	0	13	0	0	0	0	3	0	0	5.16	13.2	55.82	42.86	3.91	3.63	0	0	0	1	1	0	0	0	2
38	0	0	17.63	0	0	0	0	9	0	0	0	0	3	0	0	5.33	13.2	97.05	57.3	4.17	4.47	0	0	0	1	1	0	1	0	2
39	0	0	20.14	0	0	0	0	2	1	0	0	0	3	0	0	4.77	12.4	74.56	30.25	5.8	5.75	0	0	0	1	1	0	0	0	3
42	0	0	21.38	0	0	0	0	3	0	0	0	0	3	0	0	4.77	12.5	58.22	42.11	4.2	4.74	0	0	0	1	1	0	2	0	4
38	0	0	19.71	0	0	0	0	13	0	0	0	0	3	0	0	5	13.4	43.21	30.25	4.01	4.9	0	0	0	1	1	0	1	0	3
30	0	0	24.08	0	0	0	0	2	0	0	0	0	3	0	0	4.88	12.9	70.17	23.14	5.46	5.54	0	0	0	1	1	0	1	0	3
47	1	0	15.86	0	0	0	0	6	1	0	0	0	3	0	0	4.05	15.6	251.3	46.62	4.58	6.42	0	0	0	1	1	0	3	0	6
29	0	0	17.54	0	0	0	0	3	0	0	0	0	3	0	0	4.66	13.1	94.08	21.77	3.83	4.38	0	0	0	1	1	0	0	0	2
38	0	0	20.29	0	0	0	0	12	0	0	0	0	3	0	0	4.66	13.1	41.68	41.53	4.82	6.72	0	0	0	1	1	0	2	0	4
41	0	0	23.93	0	0	0	0	9	0	0	0	0	3	0	0	4.33	14.8	221.94	37.21	5.98	5.84	0	0	0	1	1	0	2	0	4
45	0	0	19.16	0	0	0	0	15	1	0	0	0	3	0	0	5	12.9	116.28	46.71	4.22	3.59	0	0	0	1	1	0	2	0	5
35	0	0	18.06	0	0	0	0	5	0	0	0	0	3	0	0	5.05	12.4	256.14	29.39	4.12	5.22	0	0	0	1	1	0	0	0	2
38	0	0	26.49	0	0	0	0	12	0	0	0	0	3	0	0	4.66	13.3	55.57	35.61	5.8	5.97	0	0	0	1	1	0	1	0	3
39	0	0	22.4	0	0	0	0	8	0	0	0	0	3	0	0	4.94	13.4	39.86	20.96	5.59	8.15	0	0	0	1	1	0	0	0	2
34	0	0	19.45	0	0	0	0	3	0	0	0	0	3	0	0	4.88	12	50	34.34	5	3.07	0	0	0	1	1	0	0	0	2
47	0	0	28.26	0	0	0	0	16	0	0	0	0	3	0	0	4.38	14.9	28.29	60.06	5.78	4.78	0	0	0	1	1	0	2	0	5
45	0	0	23.75	0	0	0	0	16	0	0	0	0	3	0	0	4.83	12.9	36.67	26.19	5.08	6.95	0	0	0	1	1	0	0	0	2
41	0	0	20.69	0	0	0	0	8	0	0	0	0	3	0	0	5.05	12.1	68.17	30.94	4.38	6.87	0	0	0	1	1	0	1	0	3
51	0	0	25.18	0	0	0	0	21	0	0	0	0	1	0	0	4.88	12.9	54.83	37.22	4.51	7.1	0	0	0	1	1	0	2	0	4
51	0	0	22.78	0	0	0	0	23	0	0	0	0	1	0	0	4.77	13.7	101.77	36.36	4.64	6.35	0	0	0	1	1	0	1	0	3
52	0	0	27.45	0	0	0	0	12	1	0	0	1	1	0	0	4.83	14.4	36.4	47.79	5.7	6.3	0	0	0	1	1	0	1	0	4
50	0	0	24.84	0	0	0	0	14	0	0	0	1	1	0	0	4.77	13.1	58.65	40.43	4.66	6.49	0	0	0	1	1	0	1	0	3
52	1	0	21.27	0	0	0	0	15	1	0	0	1	1	0	0	5.61	13.6	197.89	42.91	4.9	5.72	0	0	0	1	1	0	3	0	6
53	0	0	24.16	0	0	0	0	23	1	0	0	1	1	0	0	5	12.5	291.57	41.02	4.61	6.11	0	0	0	1	1	0	0	0	3
52	1	0	23.25	0	0	0	0	28	0	0	0	0	1	0	0	4.94	13	193.22	47.01	4.69	10.68	0	0	0	1	1	0	6	0	7
50	0	0	20.04	0	0	0	0	25	0	0	0	0	1	0	0	4.61	13.2	24.92	52.27	5.28	4.59	0	0	0	1	1	0	2	0	3
52	0	0	25.75	0	0	0	0	26	0	0	0	0	1	0	0	5.38	13.9	119.92	57.1	5.91	4.99	0	0	0	1	1	0	1	0	3
52	0	0	24.25	0	0	0	0	28	0	0	0	0	1	0	0	4.72	12.6	147.83	35.59	5.44	4.54	0	0	0	1	1	0	1	0	3
50	0	0	23.69	0	0	0	0	25	0	0	0	0	1	0	0	4.61	12.1	56.87	28.95	4.56	4.35	0	0	0	1	1	0	2	0	4
50	0	0	23.16	0	0	0	0	23	0	0	0	1	2	0	0	5	12.4	38.22	24.57	4.3	3.97	0	0	0	1	1	0	1	0	2
50	1	0	20.02	0	0	0	0	13	0	0	0	0	3	0	0	4.83	13.9	158.48	89.09	4.66	4.72	0	0	0	1	1	0	3	0	5
36	0	0	20.88	0	0	0	0	2	0	0	0	0	1	0	0	4.83	12.5	116.55	31.38	3.86	5.3	0	0	0	1	1	0	1	1	3
50	0	0	20.39	0	0	0	0	22	0	0	0	0	1	1	0	4.38	11.6	41.91	37.46	4.87	4.67	0	0	0	1	1	0	1	1	3
49	0	0	26.37	0	0	0	0	24	0	0	0	0	1	0	0	4.94	13.8	133.56	54.4	4.84	5.53	0	0	0	1	1	0	2	1	4
47	1	0	24.52	0	0	0	0	18	0	0	0	0	1	0	0	4.55	13.5	46.33	59.41	5	5.97	0	0	0	1	1	0	3	1	5
37	0	0	21.84	0	0	0	0	3	0	0	0	0	1	0	0	4.94	13.9	80.13	43.31	4.14	3.52	0	0	0	1	1	0	2	1	4
38	0	0	22.91	0	0	0	0	7	0	0	0	0	1	0	0	5.05	13	31.26	68.12	4.3	4.43	0	0	0	1	1	0	1	1	3
46	0	0	26.32	0	0	0	0	21	0	0	0	0	1	0	0	5.22	12.6	186.97	27.61	3.6	3.81	0	0	0	1	1	0	2	1	4
32	0	0	18.7	0	0	0	0	1	0	0	0	0	1	0	0	4.66	13	112.51	33.82	4.27	4.9	0	0	0	1	1	0	0	1	1
41	0	0	21.58	0	0	0	0	5	1	0	0	0	1	0	0	4.66	12.5	88.89	35.34	4.79	5.33	0	0	0	1	1	0	2	1	5
32	1	0	21.22	0	0	0	0	7	0	0	0	0	1	0	0	4.94	14	112.55	24.67	4.77	6.38	0	0	0	1	1	0	3	1	5
41	0	0	24.38	0	0	0	0	9	0	0	0	0	2	0	0	5	14	52.92	31.1	4.17	6.5	0	0	0	1	1	0	1	1	2
40	0	0	19.34	0	0	0	0	11	0	0	0	0	2	0	0	4.38	13.7	98.82	75.09	2.75	5.41	0	0	0	1	1	0	0	1	1
30	1	0	18.54	0	0	0	0	4	0	0	0	0	2	0	0	4.88	12.9	131.05	72.3	4.17	4.34	0	0	0	1	1	0	4	1	5
41	0	0	19.79	0	0	0	0	4	0	0	0	0	3	0	0	4.72	13	75.77	89.69	4.14	6.89	0	0	0	1	1	0	2	1	4
50	0	0	19.88	0	0	0	0	21	0	0	0	0	1	0	0	5.11	14.8	78.31	32.71	5.05	5.69	0	0	0	1	1	0	2	1	4
38	0	0	20.7	0	0	0	0	8	0	0	0	0	1	0	0	4.94	13.3	54.22	41.03	5.75	5.24	0	0	0	1	1	0	0	1	1
36	0	0	25.66	0	0	0	0	5	0	0	0	0	2	0	0	5.11	13.9	96.33	35.5	4.69	5.69	0	0	0	1	1	0	0	1	1
49	0	0	21.14	0	0	0	0	12	0	0	0	0	2	0	0	4.55	15.3	148.95	36.28	5.54	4.41	0	0	0	1	1	0	1	1	2
50	0	0	20.64	0	0	0	0	23	0	0	0	0	1	0	0	4.38	13.2	129.65	52.8	5.62	6.63	0	0	0	1	1	0	1	1	3
51	0	0	25.17	0	0	0	0	23	0	0	0	0	1	0	0	5.38	13.1	132.95	52.7	5	5.68	1	0	0	0	1	0	2	0	4
75	1	0	21.5	0	0	0	0	37	1	0	0	0	1	0	0	5.44	13	139.45	27.73	5.15	5.36	1	0	0	0	1	0	3	0	11
52	1	0	23.27	0	0	0	0	26	1	0	0	0	1	0	0	4.94	13	76.58	35.17	5.98	4.74	1	0	0	0	1	0	4	0	7
78	0	0	22.97	0	0	0	0	39	1	0	0	0	1	1	0	4.94	11.9	94.44	54.24	4.64	4.37	1	0	0	0	1	0	1	0	8
49	0	0	22.12	0	0	0	0	21	1	0	0	0	1	0	0	5.66	13.7	434.3	50.97	5.08	6.89	1	0	0	0	1	0	1	1	4
52	1	0	24.31	0	0	0	0	25	0	0	0	0	1	0	0	4.94	14.3	91.72	34.23	5.98	5.4	1	0	0	0	1	0	3	1	5
53	1	0	25.32	0	0	0	0	21	0	0	0	0	2	0	0	4.88	12.7	69.25	24.53	4.95	5.37	1	0	0	0	1	0	3	1	5
40	0	0	22.92	0	0	0	0	8	0	0	0	0	1	0	0	4.61	12.9	362.8	21.2	5.7	8.92	1	0	0	0	1	0	0	0	2
82	0	0	21.1	0	0	0	0	.	1	0	0	1	1	0	0	5.49	14.6	175.29	29.49	5.49	4.1	1	0	0	0	1	0	0	0	7
54	1	0	20.09	0	0	0	0	22	0	0	0	0	1	0	0	5.49	12.5	65.66	33.12	5.54	7.78	1	0	0	0	1	0	4	0	6
55	0	0	23.24	0	0	0	0	28	0	0	0	0	1	0	0	6.05	12.9	65.97	43.75	5.23	6.13	1	0	0	0	1	0	0	0	1
70	1	0	21.81	0	0	0	0	41	0	0	0	1	1	0	0	4.83	13.8	82.91	64.31	3.65	5.94	1	0	0	0	1	0	5	0	7
52	1	0	25.62	0	0	0	0	26	0	0	0	0	1	0	0	6.77	15.1	69.14	29.49	4.58	6.05	1	0	0	0	1	0	3	0	5
73	0	0	33.24	0	0	0	0	42	1	0	0	1	1	0	0	6.16	12.2	218.18	35.92	5.98	6.73	1	0	0	0	1	0	1	0	6
82	0	0	24.03	0	0	0	0	45	1	0	0	0	1	0	0	5.22	12.7	90.37	31.72	6.06	7.86	1	0	0	0	1	0	1	0	7
80	0	0	26.79	0	0	0	0	50	1	0	0	0	1	0	0	5.27	13	122.15	20.75	5.23	4.93	1	0	0	0	1	0	0	0	5
69	0	0	28.07	0	0	0	0	31	1	0	0	0	1	0	0	4.77	13.6	315.46	43.21	5.26	5.77	1	0	0	0	1	0	0	0	5
66	0	0	26.97	0	0	0	0	40	0	0	0	0	1	0	0	6.88	15.7	216.14	54.17	6.11	5.63	1	0	0	0	1	0	2	0	4
83	1	0	22.61	0	0	0	0	49	1	0	0	0	1	0	0	4.77	13.4	172.41	34.52	5.26	4.78	1	0	0	0	1	0	5	0	10
58	0	0	29.41	0	0	0	0	38	0	0	0	0	1	0	0	5.27	13.3	41.41	32.54	5.7	4.73	1	0	0	0	1	0	1	0	2
59	0	0	23.17	0	0	0	0	28	1	0	0	0	1	0	0	4.94	13.8	258.11	54.39	6.14	5.46	1	0	0	0	1	0	0	0	4
70	1	0	16.49	0	0	0	0	38	1	0	0	0	1	0	0	4.83	12.8	197.51	28.17	4.17	9.02	1	0	0	0	1	0	3	0	7
69	0	0	24.36	0	0	0	0	43	1	0	0	1	1	0	0	5.44	12	135.56	32.01	5.62	4.58	1	0	0	0	1	0	1	0	4
72	0	0	18.23	0	0	0	0	32	1	0	0	1	1	0	0	5.27	12.9	84.15	31.88	3.88	4.72	1	0	0	0	1	0	2	0	9
51	0	0	23.89	0	0	0	0	28	0	0	0	0	1	0	0	4.83	14.8	111.11	37.54	5.59	6.13	1	0	0	0	1	0	1	0	2
73	0	0	29.45	0	0	0	0	31	1	0	0	1	1	0	0	5.38	13.9	107.27	43.92	5.36	4.75	1	0	0	0	1	0	0	0	5
71	1	0	23.22	0	0	0	0	43	0	0	0	1	1	0	0	5.05	13.5	151.29	35.37	5.28	7.08	1	0	0	0	1	0	3	0	5
52	0	0	22.03	0	0	0	0	17	0	0	0	1	2	0	0	4.94	13.1	33.66	37.99	5.23	7.23	1	0	0	0	1	0	2	0	3
41	0	0	23.8	0	0	0	0	7	0	0	0	0	3	0	0	5.38	14.3	286.02	48.13	4.51	5.65	1	0	0	0	1	0	2	0	4
38	0	0	19.66	0	0	0	0	12	0	0	0	0	3	0	0	5.27	12.3	567.48	63.97	4.64	6.23	1	0	0	0	1	0	1	0	3
53	1	0	23.61	0	0	0	0	16	0	0	0	0	1	0	0	4.83	12.7	84.24	71.07	4.82	6.26	1	0	0	0	1	0	3	0	5
54	1	0	22.59	0	0	0	0	18	0	0	0	0	1	0	0	5.05	12.9	90.8	57.54	4.82	4.99	1	0	0	0	1	0	3	0	5
54	0	0	21.96	0	0	0	0	30	0	0	0	0	1	0	0	5.05	14.2	115.05	46.75	5.05	7.32	1	0	0	0	1	0	0	0	2
70	0	0	23	0	0	0	0	38	1	0	0	0	1	0	0	5	12.6	84.15	33.13	4.3	6.14	1	0	0	0	1	0	0	0	5
69	0	0	19.21	0	0	0	0	41	0	0	0	0	1	0	0	5.61	14.4	281.53	29.03	5.57	8.24	1	0	0	0	1	0	1	0	2
55	0	0	20.43	0	0	0	0	29	0	0	0	0	3	0	0	4.77	12.6	146.17	37.37	4.84	5.02	1	0	0	0	1	0	2	0	4
48	0	0	26.81	0	0	0	0	26	0	0	0	0	1	0	0	4.94	13	238.88	26.5	4.9	8.44	1	0	0	0	1	0	1	0	3
40	0	0	31.25	0	0	0	0	1	1	0	0	0	3	0	0	5.99	13.5	84.53	20.9	5.26	6.08	1	0	0	0	1	0	1	0	4
49	0	0	24.13	0	0	0	0	9	0	0	0	0	1	0	0	4.83	12.8	87.45	75.11	4.66	7.51	1	0	0	0	1	0	0	0	2
65	0	0	17.84	0	0	0	0	33	1	0	0	0	1	0	0	5.55	13.9	282.22	38.04	6.16	8.41	1	0	0	0	1	0	1	0	7
49	1	0	24.86	0	0	0	0	19	0	0	0	0	3	0	0	5.22	13.7	103.79	33.89	5.52	5.6	1	0	0	0	1	0	3	1	5
53	1	0	19.96	0	0	0	0	10	0	0	0	0	1	0	0	4.83	13.7	207.08	84.85	6.06	6.3	1	0	0	0	1	0	4	1	5
53	0	0	24.27	0	0	0	0	23	0	0	0	0	3	0	0	5.44	13.6	88.55	45.78	4.51	7.72	1	0	0	0	1	0	1	1	3
52	1	0	19.76	0	0	0	0	20	0	0	0	0	1	0	0	4.61	12.8	70.87	35.59	3.86	6.54	1	0	0	0	1	0	3	1	5
62	0	0	24.05	0	0	0	0	29	1	0	0	0	1	0	0	4.88	14.7	120.8	44.66	4.56	4.67	1	0	0	0	1	0	2	1	5
35	0	0	18.5	0	0	0	0	5	0	0	0	0	1	0	0	4.27	13.1	88.31	34.75	3.47	5.13	1	0	0	0	1	0	1	1	3
55	1	0	24.14	0	0	0	0	23	0	0	0	0	1	0	0	5.33	13	223.94	28.47	6.19	4.58	1	0	0	0	1	0	3	1	5
52	0	0	22.85	0	0	0	0	25	0	0	0	0	1	0	0	4.88	13.9	85.48	31.58	5.75	4.67	1	0	0	0	1	0	2	1	3
58	0	0	19.72	0	0	0	0	29	1	0	0	0	1	0	0	4.5	12.4	165.94	27.37	3.96	4.89	1	0	0	0	1	0	1	1	4
59	0	0	23.35	0	0	0	0	30	0	0	0	0	1	0	0	4.55	13.6	226.59	33.33	5.52	5.86	1	0	0	0	1	0	2	1	4
49	1	0	23.17	0	0	0	0	19	0	0	0	0	1	1	0	4.66	11.8	186.48	45.29	4.64	4.02	1	0	0	0	1	0	4	1	6
48	1	0	19.7	0	0	0	0	13	1	0	0	0	2	0	0	5.22	13.1	111.16	39.3	4.33	4.3	1	0	0	0	1	0	3	1	6
52	0	0	20.7	0	0	0	0	25	0	0	0	0	1	0	0	5.61	12.8	581.03	55.72	5.13	4.7	1	0	0	0	1	0	1	1	3
59	1	0	19.58	0	0	0	0	34	0	0	0	0	1	0	0	5	14.9	194.68	39.8	5.36	8.39	1	0	0	0	1	0	3	1	5
62	0	0	24.68	0	0	0	0	40	1	0	0	0	1	0	0	5.88	13.8	101.97	44.38	6.16	6.31	1	0	0	0	1	0	2	1	5
58	0	0	25.9	0	0	0	0	34	1	0	0	0	1	0	0	5.44	14.5	148.73	44.66	5.62	8.83	1	0	0	0	1	0	0	1	3
51	1	0	28.76	0	0	0	0	32	0	0	0	0	1	0	0	4.77	14.6	106.19	49.29	5.98	10.76	1	0	0	0	1	0	3	1	5
75	1	0	20.68	0	0	0	0	45	1	0	0	0	1	0	0	4.77	13.1	148.03	60.7	5.49	7.17	1	0	0	0	1	0	4	1	7
53	0	0	29.63	0	0	0	0	22	0	0	0	0	1	0	0	5.33	13.1	229.53	24.2	5.65	4.67	1	0	0	0	1	0	1	0	3
51	0	0	20.72	0	0	0	0	20	0	0	0	0	1	0	0	6.77	12.5	86.24	21.31	4.14	4.1	1	0	0	0	1	0	1	0	3
51	1	0	24.54	0	0	0	0	28	0	0	0	0	1	0	0	5.44	13.6	87.59	44.79	5.54	4.89	1	0	0	0	1	0	4	0	6
53	1	0	25.13	0	0	0	0	25	0	0	0	0	2	0	0	5.83	13.1	174.37	50.17	5.05	9.87	1	0	0	0	1	0	6	0	7
50	0	0	22.52	0	0	0	0	27	0	0	0	0	1	0	0	4.94	13.5	206.25	38.79	6.01	5.01	1	0	0	0	1	0	1	1	3
60	0	0	21.97	0	0	0	0	32	0	0	0	0	1	0	0	5.11	13.3	95.74	33.04	4.95	4.43	1	0	0	0	1	0	1	1	3
52	1	0	18.63	0	0	0	0	32	0	0	0	0	1	0	0	4.38	13.5	357	46.36	5.72	7.57	1	0	0	0	1	0	6	1	7
55	0	0	21.32	0	0	0	0	33	0	0	0	0	1	0	0	4.83	12.9	178.68	53.15	4.17	6.35	1	0	0	0	1	0	2	1	3
57	1	0	22.77	0	0	0	0	30	0	0	0	0	2	0	0	5.44	13.1	167.36	27.37	4.43	5.98	1	0	0	0	1	0	6	1	7
53	1	0	30.48	0	0	0	0	26	0	0	0	0	3	0	0	5.72	14.5	454.57	40.05	3.29	6.13	1	0	0	0	1	0	3	1	5
47	0	0	20.4	0	0	0	0	22	0	0	0	0	1	0	0	4.88	14.2	178.43	51.21	4.48	5.88	1	0	0	1	1	0	1	0	3
29	0	0	18.51	0	0	0	0	5	0	0	0	0	1	0	0	4.72	14.6	266.38	44.16	3.86	6.73	1	0	0	1	1	0	0	0	1
47	0	0	22.84	0	0	0	0	21	0	0	0	0	1	0	0	4.94	12	114.82	52.29	5.44	3.66	1	0	0	1	1	0	1	0	3
48	0	0	23.55	0	0	0	0	26	0	0	0	0	1	1	0	4.66	11.8	131.11	61.94	4.56	3.75	1	0	0	1	1	0	0	0	0
52	0	0	24.48	0	0	0	0	24	0	0	0	0	1	0	0	5.22	12.5	62.49	21.91	5.7	4.29	1	0	0	1	1	0	0	0	2
51	1	0	18.88	0	0	0	0	17	1	0	0	1	1	0	0	5.27	13.8	188.57	40.57	4.69	6.42	1	0	0	1	1	0	3	0	6
52	0	0	23.55	0	0	0	0	24	0	0	0	0	1	0	0	4.44	13.3	104.04	54.84	5.88	5.06	1	0	0	1	1	0	0	0	2
54	0	0	27.11	0	0	0	0	19	0	0	0	0	1	0	0	5.61	13.5	102.08	21.55	4.71	6.26	1	0	0	1	1	0	0	0	2
53	0	0	18.84	0	0	0	0	24	0	0	0	0	1	0	0	4.44	13.7	209.6	67.73	4.33	3.84	1	0	0	1	1	0	1	0	3
53	0	0	18.6	0	0	0	0	18	0	0	0	0	1	0	0	5.88	13.2	36.96	41.7	5.15	6.49	1	0	0	1	1	0	0	0	2
54	0	0	24.46	0	0	0	0	23	0	0	0	1	1	0	0	5.88	13.7	133.22	27.53	4.12	5.56	1	0	0	1	1	0	1	0	3
50	0	0	20.72	0	0	0	0	24	0	0	0	0	1	0	0	4.94	13.2	120.6	34.52	5.18	4.48	1	0	0	1	1	0	0	0	2
58	0	0	23.47	0	0	0	0	32	0	0	0	0	1	0	0	5	14.4	187.02	32.47	4.25	4.73	1	0	0	1	1	0	1	0	3
72	0	0	18.13	0	0	0	0	41	1	0	0	1	1	0	0	4.83	12.8	254.05	42.51	4.64	4.74	1	0	0	1	1	0	0	0	4
60	1	0	25	0	0	0	0	31	0	0	0	0	1	0	0	5.38	13.9	112.33	46.38	5.83	5.8	1	0	0	1	1	0	6	0	8
66	1	0	22.21	0	0	0	0	38	0	0	0	0	1	0	0	4.72	12.3	52.83	26.22	6.01	4.8	1	0	0	1	1	0	4	0	6
73	1	0	21.28	0	0	0	0	46	1	0	0	0	1	0	0	5	12.7	356.44	44.05	4.27	6.27	1	0	0	1	1	0	8	0	11
53	0	0	23.96	0	0	0	0	26	0	0	0	0	1	0	0	5.22	14.8	77.79	45.36	4.66	5.05	1	0	0	1	1	0	0	0	2
78	0	0	23.9	0	0	0	0	48	1	0	0	1	1	1	0	4.55	11.7	55.77	35.77	4.35	4.81	1	0	0	1	1	0	0	0	3
63	1	0	29.38	0	0	0	0	31	1	0	0	1	1	0	0	5.83	13.1	223.35	45.82	4.87	4.08	1	0	0	1	1	0	6	0	11
61	0	0	21.47	0	0	0	0	32	0	0	0	0	1	0	0	4.94	13.2	175.54	27.3	3.99	4.44	1	0	0	1	1	0	2	0	4
61	0	0	22.83	0	0	0	0	32	1	0	0	0	1	0	0	4.77	13.8	87.88	45.1	6.16	6.3	1	0	0	1	1	0	1	0	4
56	0	0	25.27	0	0	0	0	25	1	0	0	0	1	0	0	5.05	12.8	83.66	30.39	4.79	3.1	1	0	0	1	1	0	0	0	3
54	0	0	22.63	0	0	0	0	25	0	0	0	1	1	0	0	5.11	13.1	86.35	32.26	4.74	4.71	1	0	0	1	1	0	0	0	2
54	0	0	21.99	0	0	0	0	31	0	0	0	0	1	0	0	6.05	12.2	195.67	25.86	6.03	4.22	1	0	0	1	1	0	1	0	2
58	0	0	24.6	0	0	0	0	33	0	0	0	1	1	0	0	4.61	13.6	69.75	43.96	5.1	8.84	1	0	0	1	1	0	0	0	2
52	0	0	22.94	0	0	0	0	28	0	0	0	0	1	0	0	5.77	12.9	116.91	30.06	5.13	7.21	1	0	0	1	1	0	2	0	4
68	0	0	28.21	0	0	0	0	38	1	0	0	1	1	0	0	4.94	13.4	495.42	48.15	4.87	3.8	1	0	0	1	1	0	1	0	4
65	1	0	25.51	0	0	0	0	40	1	0	0	0	1	0	0	5.55	14.8	112.13	29.86	5.59	7.77	1	0	0	1	1	0	3	0	6
62	0	0	24.16	0	0	0	0	34	1	0	0	0	1	0	0	4.61	14.5	264.52	47.83	5.91	5.26	1	0	0	1	1	0	2	0	5
72	0	0	20.57	0	0	0	0	37	1	0	0	1	1	0	0	4.44	13.3	145.79	46.79	3.86	6.64	1	0	0	1	1	0	0	0	6
57	0	0	24.8	0	0	0	0	30	0	0	0	1	1	0	0	4.33	14.1	120.66	32.66	4.64	11.55	1	0	0	1	1	0	0	0	2
65	1	0	31.22	0	0	0	0	33	1	0	0	1	1	0	0	4.77	13.9	115.25	25.38	5.65	5.88	1	0	0	1	1	0	4	0	8
54	0	0	18.24	0	0	0	0	29	1	0	0	1	1	0	0	4.77	12.3	110.84	23.32	5.28	5.2	1	0	0	1	1	0	0	0	3
64	0	0	24.52	0	0	0	0	33	1	0	0	1	1	0	0	4.83	12.7	114.8	30.14	5.96	4.96	1	0	0	1	1	0	2	0	6
52	0	0	23.44	0	0	0	0	27	0	0	0	0	1	0	0	4.66	13.9	164.41	24.68	5.88	6.83	1	0	0	1	1	0	1	0	3
65	0	0	27.73	0	0	0	0	25	1	0	0	0	1	0	0	5	13	77.34	30.49	5	4.26	1	0	0	1	1	0	0	0	3
56	1	0	23.6	0	0	0	0	27	0	0	0	1	1	0	0	5.44	13.8	138.64	27.12	5.26	7.49	1	0	0	1	1	0	3	0	5
61	0	0	26.22	0	0	0	0	35	1	0	0	0	1	0	0	5.16	14.4	28.02	21.97	5.65	5.85	1	0	0	1	1	0	1	0	4
50	0	0	20.06	0	0	0	0	24	0	0	0	0	2	0	0	4.83	12.8	63.21	33.02	5.34	3.4	1	0	0	1	1	0	0	0	1
52	0	0	22.31	0	0	0	0	24	0	0	0	0	3	0	0	5.55	12.4	101.68	35.06	4.95	4.81	1	0	0	1	1	0	1	0	3
51	1	0	25.34	0	0	0	0	23	0	0	0	0	1	0	0	4.38	15	182.03	57.41	4.87	6.33	1	0	0	1	1	0	3	1	5
51	1	0	21.67	0	0	0	0	21	0	0	0	0	1	0	0	5.49	13.6	193.98	68.38	5.36	4.45	1	0	0	1	1	0	3	1	5
52	0	0	21.02	0	0	0	0	21	0	0	0	0	1	0	0	4.83	13.7	277.68	48.41	5.31	5.34	1	0	0	1	1	0	1	1	3
62	0	0	24.07	0	0	0	0	30	1	0	0	0	1	0	0	5.16	13.2	157.33	37.97	5.08	4.71	1	0	0	1	1	0	0	1	4
65	1	0	20.87	0	0	0	0	28	0	0	0	1	1	0	0	4.66	14.1	139.31	52.01	5.83	4.51	1	0	0	1	1	0	3	1	5
58	0	0	22.35	0	0	0	0	32	0	0	0	0	1	0	0	4	13	65.19	46.8	4.64	6.99	1	0	0	1	1	0	0	1	2
57	1	0	25.89	0	0	0	0	28	1	0	0	0	1	0	0	5.16	13	167.42	33.93	3.96	5.74	1	0	0	1	1	0	3	1	7
62	0	0	24.95	0	0	0	0	35	0	0	0	0	1	0	0	4.77	13.5	117.52	44.22	4.97	5.54	1	0	0	1	1	0	1	1	3
65	0	0	23.13	0	0	0	0	33	1	0	0	0	1	0	0	4.77	13.8	97.36	30.49	5.36	5.43	1	0	0	1	1	0	1	1	4
58	0	0	26.4	0	0	0	0	34	0	0	0	0	1	0	0	5	14	125.34	50	5.65	3.88	1	0	0	1	1	0	0	1	2
60	0	0	20.86	0	0	0	0	31	0	0	0	0	1	0	0	5.49	13.1	271.55	29.35	4.74	5.45	1	0	0	1	1	0	0	1	2
52	0	0	22.51	0	0	0	0	30	0	0	0	0	1	0	0	4.55	12.8	40.69	24.01	4.01	4.86	1	0	0	1	1	0	1	1	2
58	0	0	21.94	0	0	0	0	28	1	0	0	1	1	0	0	4.94	12.7	85.32	41.7	4.25	3.11	1	0	0	1	1	0	0	1	3
57	0	0	24.93	0	0	0	0	31	1	0	0	1	1	0	0	4.83	13.7	217.76	23.44	6.11	4.12	1	0	0	1	1	0	2	1	5
45	0	0	21.97	0	0	0	0	20	0	0	0	0	1	0	0	5.38	13.2	141.09	54.02	4.79	6.34	1	0	0	1	1	0	2	1	3
50	1	0	22.41	0	0	0	0	17	0	0	0	0	1	0	0	4.61	13.4	137.49	34.29	5.54	6.65	1	0	0	1	1	0	4	1	6
56	0	0	28.21	0	0	0	0	32	0	0	0	1	1	0	0	5.61	14.7	130.57	32.13	5.78	7.71	1	0	0	1	1	0	1	1	3
64	1	0	25.2	0	0	0	0	34	1	0	0	1	1	0	0	6.33	12.7	183.83	38.13	5.02	5.17	1	0	0	1	1	0	3	1	6
69	0	0	19.88	0	0	0	0	32	1	0	0	1	1	0	0	4.94	12.8	139.58	56.37	4.71	5.55	1	0	0	1	1	0	1	1	4
70	1	0	25.13	0	0	0	0	35	1	0	0	1	1	0	0	4.83	12.2	173.42	39.04	6.06	4.15	1	0	0	1	1	0	4	1	8
64	1	0	22.25	0	0	0	0	34	0	0	0	1	1	0	0	5.44	13	132.21	27.96	4.82	3.68	1	0	0	1	1	0	3	1	5
68	1	0	24.94	0	0	0	0	35	1	0	0	0	1	0	0	5.27	14.8	75.9	24.19	5.15	4.73	1	0	0	1	1	0	3	1	8
77	1	0	23.1	0	0	0	0	41	1	0	0	1	1	0	0	4.61	12	178.48	60.77	5.1	3.62	1	0	0	1	1	0	5	1	8
59	1	0	26.31	0	0	0	0	29	1	0	0	0	1	0	0	4.44	14.9	106.37	53.68	5.7	5.14	1	0	0	1	1	0	4	1	7
55	0	0	24.56	0	0	0	0	29	0	0	0	0	1	0	0	4.72	13.9	86.02	56.32	4.87	4.71	1	0	0	1	1	0	0	1	2
52	0	0	23.61	0	0	0	0	25	0	0	0	0	1	0	0	6.6	13.8	186.48	31.12	4.9	6.01	1	0	0	1	1	0	2	1	4
60	0	0	25.43	0	0	0	0	37	0	0	0	1	1	0	0	5.05	12.4	63.43	24.53	5.36	6.46	1	0	0	1	1	0	2	1	4
46	0	0	20.22	0	0	0	0	19	0	0	0	0	1	0	0	4.22	13.9	40.13	29.17	5.34	4.19	1	0	0	1	1	0	0	1	2
59	0	0	17.92	0	0	0	0	33	1	0	0	1	1	0	0	4.83	13	125.36	22.11	4.25	3.9	1	0	0	1	1	0	0	1	3
48	0	0	21.23	0	0	0	0	15	0	0	0	1	1	0	0	5.33	13.6	208.99	31.14	5.85	4.52	1	0	0	1	1	0	2	0	3
33	1	0	17.94	0	0	0	0	4	0	0	0	0	1	0	0	4.88	13.7	88.76	49.84	3.76	5.37	1	0	0	1	1	0	3	0	5
34	0	0	19.8	0	0	0	0	8	0	0	0	0	1	0	0	3.89	14.5	382.71	34.63	6.01	7.72	1	0	0	1	1	0	0	0	1
49	0	0	23.92	0	0	0	0	16	0	0	0	0	1	0	0	4.72	12.2	99.77	21.31	5.28	5.4	1	0	0	1	1	0	2	0	4
48	0	0	29.32	0	0	0	0	18	1	0	0	1	1	0	0	5.16	13.5	85.07	32.86	5.85	5.39	1	0	0	1	1	0	1	0	4
49	1	0	20.78	0	0	0	0	23	0	0	0	0	1	0	0	5.49	14.1	170.14	49.09	5.39	7.25	1	0	0	1	1	0	3	0	4
48	0	0	22.79	0	0	0	0	13	0	0	0	0	1	0	0	5.16	13.1	34.18	37.71	5.83	8.4	1	0	0	1	1	0	1	0	3
48	0	0	19.98	0	0	0	0	19	0	0	0	0	1	1	0	4.66	11.5	59.43	25.17	4.48	3.08	1	0	0	1	1	0	0	0	2
48	0	0	18.25	0	0	0	0	24	0	0	0	1	1	0	0	4.66	14.1	151.54	31.16	5.46	3.26	1	0	0	1	1	0	1	0	2
49	1	0	24.81	0	0	0	0	27	0	0	0	0	1	0	0	6.88	14.3	42.42	36.13	5.96	4.17	1	0	0	1	1	0	3	0	5
48	0	0	26.19	0	0	0	0	12	0	0	0	0	2	0	0	5	14.1	51.64	36.53	4.74	6.3	1	0	0	1	1	0	2	0	4
48	0	0	26.64	0	0	0	0	6	1	0	0	0	2	0	0	5.72	13.2	232.07	28.19	5.83	4.4	1	0	0	1	1	0	0	0	3
36	1	0	23.77	0	0	0	0	8	0	0	0	0	2	0	0	4.55	13.4	119.92	49.35	3.7	5.51	1	0	0	1	1	0	3	0	4
35	0	0	27.25	0	0	0	0	0.5	0	0	0	0	2	0	0	4.66	13.2	99.38	29.93	4.53	5.79	1	0	0	1	1	0	1	0	3
43	0	0	28.05	0	0	0	0	6	0	0	0	0	3	0	0	5.99	12.7	171.29	25.99	5.62	6.64	1	0	0	1	1	0	0	0	2
49	0	0	24.56	0	0	0	0	12	0	0	0	1	3	0	0	5.27	12.6	237.26	50.42	4.58	3.74	1	0	0	1	1	0	2	0	4
49	0	0	22.57	0	0	0	0	21	0	0	0	0	3	0	0	5.05	12.3	181.09	44.89	4.25	2.67	1	0	0	1	1	0	0	0	2
45	0	0	23.45	0	0	0	0	10	0	0	0	0	3	0	0	4.16	13.3	63.28	20.72	4.04	5.99	1	0	0	1	1	0	1	0	3
46	0	0	27.21	0	0	0	0	8	1	0	0	0	3	0	0	4.77	12.9	45.1	49.1	4.07	5.35	1	0	0	1	1	0	2	0	5
47	0	0	38.17	0	0	0	0	15	0	0	0	0	3	0	0	5.61	13.7	288.99	36	4.79	4.21	1	0	0	1	1	0	0	0	2
47	0	0	20.53	0	0	0	0	15	0	0	0	0	3	0	0	5.27	12.2	50.31	47.89	4.64	7.24	1	0	0	1	1	0	2	0	4
44	0	0	21.39	0	0	0	0	9	0	0	0	0	3	0	0	5.22	14.3	212.97	47.89	5.36	3.68	1	0	0	1	1	0	0	0	2
40	0	0	24.84	0	0	0	0	10	0	0	0	0	3	0	0	4.83	12.9	72.71	59.15	4.2	5.68	1	0	0	1	1	0	2	0	4
48	0	0	20.92	0	0	0	0	8	1	0	0	0	3	0	0	4.16	13	301.26	35.63	4.97	3.63	1	0	0	1	1	0	1	0	4
31	0	0	26.27	0	0	0	0	4	0	0	0	0	3	0	0	5.94	13.3	89.63	31.25	4.64	7.19	1	0	0	1	1	0	0	0	2
81	1	0	23.49	0	0	0	0	.	1	0	0	0	1	0	0	4.83	13.3	474.5	55.79	4.56	6.46	1	0	0	1	1	0	6	0	12
73	0	0	19.21	0	0	0	0	.	1	0	0	0	1	0	0	4.61	12.5	108.04	29.1	5.1	4.65	1	0	0	1	1	0	0	0	4
69	0	0	21.18	0	0	0	0	.	1	0	0	1	1	1	0	5.11	11.8	201.98	42.26	4.97	3.4	1	0	0	1	1	0	1	0	5
80	1	0	19.55	0	0	0	0	.	1	0	0	1	1	1	0	4.44	11.4	184.88	28	5.52	4.99	1	0	0	1	1	0	3	0	9
52	0	0	24	0	0	0	0	24	0	0	0	0	1	0	0	6.05	12.5	106.55	23.38	5.28	6.87	1	0	0	1	1	0	1	0	3
52	0	0	23.94	0	0	0	0	24	0	0	0	0	1	0	0	5.38	13.6	105.88	40.38	5.15	5.5	1	0	0	1	1	0	2	0	4
55	0	0	24.56	0	0	0	0	24	0	0	0	0	1	0	0	5.49	13	157.09	44.98	3.99	4.77	1	0	0	1	1	0	1	0	3
53	0	0	21.56	0	0	0	0	21	1	0	0	0	1	0	0	5.22	14.7	220.14	62.28	4.92	5.31	1	0	0	1	1	0	2	0	5
53	0	0	19.26	0	0	0	0	22	0	0	0	0	1	0	0	5.55	13	160.48	55.24	4.64	6.07	1	0	0	1	1	0	0	0	2
[truncated: 6,127 more rows]
